# Supplementary material for: Two-tone distortion in reticular lamina vibration of the living cochlea
Source: Commun Biol. 2020 Jan 21;3:35. doi: 10.1038/s42003-020-0762-2 (PMC6972885; doi:10.1038/s42003-020-0762-2)
Supplement: Supplementary file 1 — Supplementary Data 1 [file 42003_2020_762_MOESM1_ESM.xlsx]

## Sheet: Sheet1
Fig.1b	Fig. 1b				Fig.1c	Fig.1d	Fig.1e	Fig.1f	Fig.1g	Fig.1h	Fig.1i	Fig.1j
	Frequency (kHz)	Sound Level (dB SPL)		Frequency (kHz)	Displacement (nm)	Displacement (nm)	Displacement (nm)	Displacement (nm)	Displacement (nm)	Displacement (nm)	Displacement (nm)	Displacement (nm)
	16	-18.1766		0.5	0.1075	0.0488	0.0685	0.058	0.02405	0.0206	0.0404	0.01325
	16.025	-12.3942		0.55	0.06	0.0492	0.0755	0.02075	0.083	0.02475	0.02025	0.0249
	16.05	-16.9943		0.6	0.08	0.01475	0.086	0.0675	0.091	0.0525	0.02115	0.0289
	16.075	-17.4198		0.65	0.108	0.0107	0.178	0.0735	0.058	0.0545	0.03215	0.0121
	16.1	-19.2094		0.7	0.0332	0.03215	0.1705	0.0175	0.00575	0.042	0.03125	0.03655
	16.125	-20.3406		0.75	0.0595	0.0404	0.1175	0.042	0.02935	0.03595	0.0515	0.0316
	16.15	-19.2306		0.8	0.0765	0.0258	0.0595	0.02625	0.0465	0.02835	0.0316	0.0298
	16.175	-14.5219		0.85	0.067	0.0214	0.135	0.0055	0.0427	0.0289	0.0078	0.02805
	16.2	-14.2064		0.9	0.077	0.01245	0.157	0.01035	0.05	0.02255	0.03105	0.054
	16.225	-14.9915		0.95	0.092	0.02045	0.0321	0.023	0.03515	0.0149	0.0755	0.0315
	16.25	-11.8124		1	0.0484	0.008	0.02645	0.0625	0.03195	0.03475	0.0392	0.0256
	16.275	-11.7472		1.05	0.0785	0.0374	0.1	0.05	0.01855	0.02595	0.071	0.00805
	16.3	-15.6061		1.1	0.062	0.051	0.092	0.02345	0.0135	0.02005	0.069	0.02765
	16.325	-15.8326		1.15	0.02615	0.02475	0.093	0.0076	0.03095	0.0145	0.0484	0.02485
	16.35	-16.8361		1.2	0.051	0.0098	0.0615	0.01625	0.0399	0.00675	0.0306	0.0056
	16.375	-18.3313		1.25	0.02885	0.0117	0.0595	0.0245	0.028	0.004675	0.0147	0.01175
	16.4	-18.253		1.3	0.03575	0.00545	0.0565	0.01625	0.0229	0.01275	0.0156	0.02285
	16.425	-20.4302		1.35	0.077	0.01255	0.063	0.0121	0.0153	0.002955	0.0078	0.02205
	16.45	-14.9574		1.4	0.0625	0.0178	0.03525	0.00585	0.0232	0.003195	0.00975	0.00985
	16.475	-19.1279		1.45	0.03115	0.00105	0.0401	0.01115	0.02865	0.00271	0.00905	0.00505
	16.5	-13.0932		1.5	0.0101	0.00337	0.0311	0.0088	0.0188	0.0127	0.0273	0.01015
	16.525	-17.2574		1.55	0.03225	0.00845	0.053	0.00307	0.01115	0.0152	0.0283	0.00825
	16.55	-14.4319		1.6	0.01905	0.0124	0.058	0.01295	0.02545	0.0087	0.0206	0.00745
	16.575	-12.0351		1.65	0.066	0.00585	0.0295	0.01505	0.01675	0.0097	0.02245	0.0116
	16.6	-16.5975		1.7	0.0595	0.0093	0.071	0.01125	0.0054	0.0127	0.0171	0.02245
	16.625	-18.6832		1.75	0.00105	0.00805	0.03105	0.02435	0.006	0.0115	0.04415	0.01635
	16.65	-23.1987		1.8	0.02415	0.00715	0.0439	0.01445	0.0154	0.0053	0.0335	0.01575
	16.675	-17.9662		1.85	0.00705	0.00471	0.02315	0.01865	0.0093	0.0113	0.01265	0.00491
	16.7	-17.2498		1.9	0.02695	0.01405	0.0311	0.01075	0.006	0.01955	0.0375	0.0184
	16.725	-19.203		1.95	0.0196	0.00855	0.021	0.0147	0.0099	0.00635	0.0279	0.01615
	16.75	-20.1895		2	0.075	0.00525	0.0062	0.015	0.0093	0.00705	0.0119	0.0129
	16.775	-12.7677		2.05	0.1005	0.00595	0.02125	0.0176	0.0194	0.0187	0.04305	0.0055
	16.8	-13.4273		2.1	0.093	0.01135	0.0363	0.033	0.0178	0.02355	0.0376	0.00935
	16.825	-28.969		2.15	0.077	0.0156	0.04605	0.03455	0.02015	0.0169	0.003625	0.01875
	16.85	-33.3659		2.2	0.0179	0.01235	0.0635	0.03025	0.09	0.01045	0.1265	0.0078
	16.875	-18.7257		2.25	0.0469	0.0115	0.143	0.0315	0.145	0.0073	0.2485	0.0131
	16.9	-22.2234		2.3	0.0267	0.003795	0.0585	0.02895	0.0645	0.00525	0.136	0.00785
	16.925	-22.8493		2.35	0.02435	0.00815	0.0865	0.02265	0.0225	0.01345	0.0172	0.0052
	16.95	-18.6984		2.4	0.03025	0.00605	0.003855	0.0186	0.02635	0.01295	0.024	0.00615
	16.975	-14.5223		2.45	0.01715	0.00133	0.0705	0.0172	0.0268	0.01445	0.04265	0.00525
	17	-11.6693		2.5	0.002515	0.004665	0.0505	0.01715	0.0149	0.01215	0.0214	0.0108
	17.025	-17.0738		2.55	0.0051	0.01055	0.03615	0.01835	0.00995	0.0113	0.02685	0.0065
	17.05	-24.9511		2.6	0.02915	0.02025	0.0905	0.00825	0.0184	0.0132	0.0391	0.011
	17.075	-21.8328		2.65	0.059	0.01325	0.0565	0.00207	0.0224	0.0084	0.04145	0.0203
	17.1	-13.6031		2.7	0.0446	0.00299	0.0257	0.0119	0.0174	0.01455	0.0331	0.0134
	17.125	-10.4841		2.75	0.00359	0.01095	0.02565	0.01995	0.01315	0.00845	0.0153	0.01015
	17.15	-12.4548		2.8	0.0155	0.0152	0.01615	0.01765	0.0182	0.0081	0.018	0.0189
	17.175	-12.9537		2.85	0.0083	0.01755	0.0305	0.0307	0.01915	0.0103	0.02235	0.01345
	17.2	-12.0278		2.9	0.01315	0.0142	0.03	0.028	0.0056	0.003815	0.02255	0.00359
	17.225	-15.7751		2.95	0.0155	0.0114	0.02435	0.01135	0.01355	0.00735	0.00655	0.0109
	17.25	-32.8777		3	0.0072	0.01095	0.0372	0.00985	0.0151	0.0063	0.00885	0.01315
	17.275	-27.8887		3.05	0.0156	0.00825	0.04885	0.0109	0.003525	0.001405	0.0121	0.0124
	17.3	-14.5456		3.1	0.0313	0.00795	0.04145	0.00625	0.0101	0.00535	0.0159	0.00825
	17.325	-15.9857		3.15	0.03265	0.002585	0.0545	0.0213	0.002495	0.0106	0.02175	0.0102
	17.35	-15.4269		3.2	0.03135	0.00282	0.079	0.0264	0.0059	0.0111	0.01045	0.0181
	17.375	-19.312		3.25	0.0183	0.00615	0.0645	0.02355	0.00715	0.00255	0.0082	0.01495
	17.4	-23.4058		3.3	0.015	0.00241	0.028	0.0162	0.00955	0.0088	0.0156	0.01185
	17.425	-11.4092		3.35	0.0189	0.0059	0.01405	0.0077	0.00515	0.01295	0.0172	0.02095
	17.45	-13.0108		3.4	0.01495	0.0053	0.0084	0.0062	0.013	0.00498	0.00765	0.01845
	17.475	-17.3029		3.45	0.0234	0.00715	0.01965	0.0136	0.0204	0.00905	0.004055	0.0077
	17.5	-16.3493		3.5	0.02185	0.01335	0.03915	0.0133	0.01955	0.0063	0.0052	0.0055
	17.525	-15.608		3.55	0.02345	0.0092	0.01815	0.01245	0.008	0.01375	0.0102	0.000965
	17.55	-18.2419		3.6	0.02495	0.003135	0.0211	0.009	0.00725	0.01565	0.0091	0.00635
	17.575	-27.7841		3.65	0.0068	0.00795	0.0251	0.0119	0.00845	0.0159	0.01035	0.004835
	17.6	-16.5812		3.7	0.00645	0.0066	0.058	0.016	0.01615	0.0158	0.02265	0.0077
	17.625	-14.997		3.75	0.01495	0.0002305	0.0113	0.0101	0.02355	0.00935	0.0216	0.01675
	17.65	-13.7956		3.8	0.0146	0.0065	0.03715	0.0058	0.0103	0.00715	0.0169	0.01755
	17.675	-11.4979		3.85	0.029	0.0079	0.05	0.0078	0.02135	0.01545	0.0078	0.00845
	17.7	-15.9374		3.9	0.02605	0.01085	0.05	0.00795	0.02815	0.01315	0.004195	0.00298
	17.725	-21.4792		3.95	0.01615	0.01505	0.02075	0.0094	0.0162	0.01015	0.0132	0.00595
	17.75	-18.9782		4	0.01675	0.0063	0.0442	0.01315	0.01505	0.00337	0.014	0.0053
	17.775	-18.4523		4.05	0.00535	0.01065	0.04385	0.0112	0.01705	0.00254	0.0181	0.00394
	17.8	-30.0705		4.1	0.00535	0.0057	0.0204	0.0063	0.00965	0.00219	0.02425	0.003915
	17.825	-24.3209		4.15	0.01805	0.00361	0.003955	0.00176	0.01515	0.0094	0.0212	0.004845
	17.85	-23.6094		4.2	0.02495	0.003415	0.01535	0.00545	0.01255	0.0105	0.0097	0.00138
	17.875	-23.8187		4.25	0.0111	0.004685	0.02585	0.01315	0.0059	0.00555	0.002455	0.004805
	17.9	-17.9142		4.3	0.02185	0.002175	0.0188	0.00935	0.0098	0.0047	0.0162	0.002835
	17.925	-24.1138		4.35	0.02515	0.00875	0.0425	0.004515	0.00905	0.00605	0.0274	0.00466
	17.95	-16.5067		4.4	0.0147	0.00895	0.036	0.00311	0.0097	0.00198	0.022	0.0093
	17.975	-16.7301		4.45	0.0122	0.003985	0.04755	0.00515	0.0087	0.00282	0.02025	0.00735
	18	-43.6066		4.5	0.0126	0.00256	0.0177	0.01495	0.0164	0.00525	0.02895	0.0079
	18.025	-17.8452		4.55	0.015	0.000935	0.0374	0.01215	0.0151	0.0063	0.0128	0.0088
	18.05	-22.8082		4.6	0.0102	0.00332	0.0615	0.004395	0.0145	0.004945	0.01615	0.00248
	18.075	-30.6044		4.65	0.0112	0.01075	0.03145	0.00304	0.0172	0.00305	0.0121	0.00124
	18.1	-19.4489		4.7	0.0266	0.01225	0.03035	0.0063	0.0088	0.0075	0.00476	0.004085
	18.125	-17.051		4.75	0.0238	0.00484	0.0166	0.0139	0.0106	0.003245	0.00715	0.0066
	18.15	-17.5409		4.8	0.0095	0.0141	0.02725	0.0184	0.00339	0.00515	0.0114	0.0079
	18.175	-27.6261		4.85	0.0113	0.00995	0.003045	0.0088	0.01075	0.0089	0.0112	0.008
	18.2	-22.1689		4.9	0.0159	0.002285	0.00575	0.000785	0.0057	0.00457	0.00199	0.00515
	18.225	-18.3024		4.95	0.0114	0.0004775	0.0217	0.0065	0.00232	0.0061	0.0075	0.00157
	18.25	-27.3385		5	0.019	0.001805	0.03535	0.0106	0.00875	0.0123	0.00775	0.0085
	18.275	-28.3255		5.05	0.0149	0.003185	0.02195	0.01065	0.0068	0.01595	0.00555	0.0116
	18.3	-24.5525		5.1	0.0075	0.00399	0.00555	0.01335	0.00545	0.00775	0.00665	0.00775
	18.325	-16.8297		5.15	0.0071	0.0083	0.0065	0.0092	0.00545	0.00227	0.0071	0.0075
	18.35	-15.3762		5.2	0.0092	0.00635	0.00498	0.00605	0.00915	0.00496	0.01655	0.0153
	18.375	-23.0662		5.25	0.0062	0.00605	0.003185	0.00685	0.00765	0.0054	0.01665	0.0117
	18.4	-26.9695		5.3	0.0051	0.0092	0.00985	0.00325	0.003125	0.00139	0.0076	0.003875
	18.425	-20.5874		5.35	0.00397	0.00995	0.00675	0.00755	0.0002955	0.00218	0.0112	0.00615
	18.45	-16.0158		5.4	0.0208	0.01015	0.02725	0.0105	0.004795	0.011	0.00995	0.0122
	18.475	-21.3975		5.45	0.01545	0.00755	0.04315	0.01015	0.0087	0.01305	0.0183	0.0154
	18.5	-21.4774		5.5	0.00173	0.00675	0.055	0.004165	0.0098	0.00785	0.02175	0.0114
	18.525	-22.0109		5.55	0.01185	0.00725	0.05	0.00895	0.0084	0.0081	0.01105	0.00595
	18.55	-23.966		5.6	0.00785	0.0091	0.03145	0.0159	0.00705	0.0094	0.01995	0.00605
	18.575	-20.5047		5.65	0.001795	0.0055	0.0143	0.0106	0.00645	0.00775	0.0166	0.0093
	18.6	-22.2469		5.7	0.003315	0.001535	0.01985	0.0069	0.01585	0.00785	0.00755	0.0063
	18.625	-21.1981		5.75	0.004145	0.005	0.03275	0.01025	0.0118	0.00451	0.0078	0.00308
	18.65	-22.4389		5.8	0.0141	0.0056	0.02655	0.0129	0.003325	0.001795	0.0138	0.002695
	18.675	-24.0811		5.85	0.0099	0.006	0.0248	0.00985	0.00685	0.00189	0.01915	0.00466
	18.7	-20.607		5.9	0.00665	0.0058	0.0088	0.01045	0.0129	0.004415	0.0109	0.00555
	18.725	-19.5911		5.95	0.0111	0.0054	0.0196	0.0095	0.0108	0.00825	0.0086	0.001825
	18.75	-33.2471		6	0.0157	0.00266	0.0252	0.00575	0.0077	0.0078	0.01685	0.0064
	18.775	-36.4704		6.05	0.0153	0.00365	0.02785	0.00685	0.0156	0.00205	0.0177	0.0075
	18.8	-23.2296		6.1	0.0092	0.0069	0.0145	0.003085	0.0072	0.0093	0.00371	0.0081
	18.825	-17.5437		6.15	0.002285	0.001285	0.0295	0.002245	0.00865	0.0111	0.00875	0.00471
	18.85	-19.1375		6.2	0.00595	0.0053	0.02105	0.0029	0.0054	0.00585	0.00262	0.0115
	18.875	-28.0889		6.25	0.01595	0.0059	0.02505	0.012	0.00462	0.00645	0.0107	0.0069
	18.9	-22.5891		6.3	0.0181	0.00555	0.0193	0.01105	0.003275	0.00497	0.01435	0.00443
	18.925	-29.3871		6.35	0.00236	0.003455	0.0256	0.00775	0.0053	0.00369	0.0134	0.00775
	18.95	-20.1812		6.4	0.00431	0.0076	0.0401	0.01045	0.007	0.00222	0.001625	0.003065
	18.975	-21.0824		6.45	0.00356	0.00795	0.0349	0.002375	0.004585	0.00695	0.002265	0.00875
	19	-20.5922		6.5	0.01335	0.00458	0.0063	0.00344	0.0067	0.0067	0.0092	0.01325
	19.025	-23.7395		6.55	0.01795	0.00545	0.00825	0.0031	0.014	0.00222	0.0169	0.01445
	19.05	-17.2941		6.6	0.0071	0.00332	0.01605	0.00369	0.0116	0.00795	0.0174	0.0125
	19.075	-18.9291		6.65	0.0056	0.0087	0.0073	0.00414	0.0085	0.0066	0.00725	0.00765
	19.1	-26.773		6.7	0.008	0.01	0.02505	0.00875	0.01125	0.0052	0.0054	0.00295
	19.125	-20.5952		6.75	0.01205	0.0072	0.0381	0.0071	0.0098	0.0051	0.0064	0.00272
	19.15	-27.8828		6.8	0.01295	0.00625	0.0187	0.006	0.00595	0.0083	0.00775	0.0062
	19.175	-23.8616		6.85	0.0081	0.00515	0.0058	0.001275	0.00256	0.0065	0.00381	0.00474
	19.2	-19.591		6.9	0.00755	0.0032	0.0156	0.002115	0.01095	0.004015	0.01285	0.003885
	19.225	-22.2039		6.95	0.01415	0.001485	0.01425	0.004305	0.01745	0.00326	0.01295	0.00407
	19.25	-15.0466		7	0.01395	0.003955	0.0126	0.0079	0.0059	0.0067	0.0127	0.0056
	19.275	-20.5925		7.05	0.01115	0.003535	0.02965	0.002965	0.01035	0.00472	0.0155	0.008
	19.3	-27.2361		7.1	0.01765	0.004625	0.0208	0.001855	0.01005	0.00695	0.0099	0.00885
	19.325	-23.8044		7.15	0.02695	0.002535	0.01925	0.003055	0.00469	0.0091	0.000515	0.0081
	19.35	-21.6818		7.2	0.025	0.000625	0.02605	0.0075	0.0062	0.0064	0.00377	0.00447
	19.375	-22.49		7.25	0.0121	0.00222	0.017	0.006	0.00416	0.0095	0.002675	0.003455
	19.4	-17.4159		7.3	0.003875	0.00282	0.0279	0.002635	0.0064	0.0091	0.01135	0.0079
	19.425	-14.3088		7.35	0.0136	0.004105	0.03005	0.003655	0.00795	0.0051	0.01355	0.003215
	19.45	-19.9035		7.4	0.0243	0.0089	0.01575	0.00125	0.00183	0.00845	0.0115	0.00645
	19.475	-20.4515		7.45	0.01665	0.01125	0.00715	0.00102	0.0058	0.01185	0.0101	0.00675
	19.5	-16.1473		7.5	0.0042	0.00865	0.00865	0.00535	0.0075	0.01105	0.0082	0.0074
	19.525	-23.4459		7.55	0.0097	0.0057	0.009	0.00895	0.0039	0.00483	0.01005	0.00575
	19.55	-36.9582		7.6	0.00444	0.00183	0.0108	0.00316	0.00585	0.003	0.0112	0.00745
	19.575	-23.5896		7.65	0.01315	0.0074	0.02545	0.0066	0.00178	0.002365	0.01395	0.0058
	19.6	-17.7243		7.7	0.00463	0.01125	0.023	0.003215	0.0061	0.003525	0.00595	0.0031
	19.625	-21.8092		7.75	0.01175	0.00665	0.0211	0.001255	0.00625	0.00365	0.0167	0.00435
	19.65	-26.1099		7.8	0.0077	0.0034	0.02425	0.002295	0.00835	0.00735	0.0082	0.004895
	19.675	-21.5918		7.85	0.0043	0.002365	0.028	0.001105	0.0058	0.00585	0.00545	0.00555
	19.7	-19.7503		7.9	0.00143	0.003715	0.015	0.00475	0.00342	0.00965	0.001905	0.001725
	19.725	-24.8216		7.95	0.000206	0.00675	0.00655	0.00615	0.00351	0.00875	0.003655	0.004375
	19.75	-16.5828		8	0.002645	0.012	0.00421	0.0072	0.000625	0.00126	0.00825	0.001725
	19.775	-16.9444		8.05	0.00945	0.00775	0.00735	0.003875	0.008	0.002125	0.00715	0.009
	19.8	-40.1344		8.1	0.0117	0.00134	0.0096	0.0075	0.015	0.003975	0.00363	0.00432
	19.825	-14.2605		8.15	0.0155	0.00298	0.0119	0.00965	0.00605	0.00885	0.00685	0.004605
	19.85	-10.964		8.2	0.01865	0.002	0.00605	0.00775	0.00413	0.0086	0.00775	0.003015
	19.875	-20.4285		8.25	0.01025	0.004845	0.01455	0.0056	0.0077	0.0068	0.0071	0.002435
	19.9	-18.7209		8.3	0.0055	0.0076	0.00491	0.003905	0.0064	0.0092	0.00339	0.002495
	19.925	-20.6298		8.35	0.0107	0.00252	0.01415	0.0051	0.0089	0.01075	0.00585	0.0064
	19.95	-24.7731		8.4	0.00535	0.003885	0.0266	0.003575	0.0084	0.0096	0.004605	0.00156
	19.975	-15.6984		8.45	0.00595	0.00575	0.03095	0.00241	0.00545	0.0061	0.002065	0.00545
	20	-18.0511		8.5	0.01295	0.0076	0.02235	0.004835	0.0055	0.001475	0.004655	0.004565
	20.025	-33.5216		8.55	0.01025	0.00356	0.00825	0.00715	0.00545	0.00222	0.00483	0.001695
	20.05	-22.9858		8.6	0.0102	0.0052	0.01285	0.0002765	0.01395	0.00343	0.00895	0.002035
	20.075	-20.6111		8.65	0.01095	0.003995	0.00359	0.00159	0.01115	0.00443	0.0122	0.00735
	20.1	-14.6372		8.7	0.0055	0.0055	0.01545	0.0071	0.00218	0.00393	0.0059	0.00795
	20.125	-24.0874		8.75	0.00454	0.003115	0.02315	0.004615	0.0076	0.004265	0.0067	0.004525
	20.15	-16.4601		8.8	0.001555	0.0055	0.0277	0.001415	0.01415	0.0079	0.0165	0.00615
	20.175	-22.2149		8.85	0.00705	0.008	0.02515	0.00382	0.00795	0.00575	0.0148	0.0097
	20.2	-15.8058		8.9	0.00875	0.0067	0.0201	0.0058	0.00497	0.0002645	0.0053	0.00474
	20.225	-19.9764		8.95	0.0074	0.002415	0.01475	0.00845	0.0079	0.00318	0.0057	0.0095
	20.25	-19.4772		9	0.00755	0.001885	0.0078	0.0058	0.00605	0.0058	0.0059	0.00705
	20.275	-34.1397		9.05	0.01045	0.002915	0.0236	0.001605	0.001265	0.0052	0.01145	0.004005
	20.3	-20.8268		9.1	0.0204	0.004595	0.02475	0.00371	0.0004685	0.00403	0.0135	0.0059
	20.325	-13.0541		9.15	0.0166	0.002505	0.0167	0.0024	0.00357	0.00295	0.01005	0.0072
	20.35	-21.1089		9.2	0.0056	0.002055	0.0051	0.00373	0.00496	0.001735	0.0129	0.00805
	20.375	-20.6651		9.25	0.00215	0.00269	0.0134	0.00735	0.0059	0.002675	0.01425	0.001935
	20.4	-26.0454		9.3	0.01015	0.001625	0.00493	0.00585	0.01145	0.00464	0.0131	0.002605
	20.425	-13.1342		9.35	0.0092	0.001	0.0251	0.00565	0.00825	0.004615	0.01505	0.004215
	20.45	-12.3067		9.4	0.00356	0.00431	0.0316	0.003955	0.0064	0.001665	0.01005	0.00605
	20.475	-13.3058		9.45	0.004405	0.007	0.0076	0.003605	0.0053	0.000615	0.002075	0.0067
	20.5	-10.8254		9.5	0.00091	0.002315	0.01295	0.00745	0.0054	0.003885	0.0098	0.00845
	20.525	-18.1181		9.55	0.0066	0.001995	0.003005	0.003405	0.0071	0.002725	0.0077	0.00478
	20.55	-21.9751		9.6	0.0182	0.00148	0.01535	0.003605	0.0054	0.0007	0.00935	0.0077
	20.575	-29.5801		9.65	0.0157	0.00336	0.01345	0.00427	0.004765	0.00494	0.015	0.004115
	20.6	-17.1094		9.7	0.00925	0.002245	0.01295	0.00419	0.004115	0.003295	0.00625	0.00102
	20.625	-16.497		9.75	0.00815	0.00132	0.02055	0.0029	0.00345	0.001025	0.01085	0.00341
	20.65	-13.9295		9.8	0.0155	0.00505	0.0162	0.0062	0.00905	0.00091	0.0173	0.0054
	20.675	-19.1338		9.85	0.0067	0.00351	0.00565	0.0113	0.0082	0.00545	0.01395	0.00418
	20.7	-16.1994		9.9	0.0138	0.004335	0.01565	0.00555	0.00635	0.0071	0.0051	0.002585
	20.725	-15.799		9.95	0.0157	0.00655	0.01655	0.001265	0.00685	0.00192	0.00089	0.00468
	20.75	-17.5321		10	0.0105	0.00189	0.0132	0.0006	0.00885	0.0053	0.00635	0.00535
	20.775	-22.1385		10.05	0.0141	0.00063	0.0179	0.001805	0.01065	0.0013	0.00332	0.002275
	20.8	-14.6898		10.1	0.01245	0.001915	0.03225	0.0056	0.01035	0.00254	0.00192	0.00106
	20.825	-14.9771		10.15	0.00765	0.00408	0.0227	0.003735	0.0066	0.003175	0.00151	0.00419
	20.85	-15.4912		10.2	0.00715	0.0057	0.0099	0.004825	0.00433	0.001805	0.007	0.001805
	20.875	-12.9589		10.25	0.0072	0.00462	0.0208	0.00302	0.000835	0.00058	0.00665	0.00565
	20.9	-12.6301		10.3	0.00935	0.00201	0.0191	0.003625	0.002305	0.001085	0.00505	0.00745
	20.925	-11.826		10.35	0.00293	0.003605	0.014	0.004015	0.001855	0.001935	0.0073	0.0051
	20.95	-12.8786		10.4	0.0072	0.00625	0.01305	0.007	0.004345	0.00332	0.004535	0.00449
	20.975	-17.5912		10.45	0.0204	0.003955	0.02085	0.0107	0.00335	0.00339	0.00304	0.003765
	21	-11.7472		10.5	0.01885	0.004095	0.02585	0.0066	0.002215	0.00294	0.00259	0.00456
	21.025	-18.1027		10.55	0.00505	0.00515	0.022	0.0037	0.00338	0.002135	0.002955	0.001505
	21.05	-46.2453		10.6	0.0077	0.00505	0.01415	0.003845	0.004905	0.002025	0.003335	0.00265
	21.075	-18.1198		10.65	0.01915	0.00057	0.003305	0.00456	0.00241	0.00525	0.004845	0.003355
	21.1	-17.937		10.7	0.0175	0.002475	0.00148	0.0059	0.001905	0.004585	0.004145	0.00411
	21.125	-18.1686		10.75	0.00785	0.00421	0.00645	0.0059	0.002355	0.004105	0.0081	0.004835
	21.15	-21.5863		10.8	0.00715	0.00183	0.02005	0.00393	0.00284	0.004475	0.00965	0.00309
	21.175	-20.6632		10.85	0.0119	0.00191	0.0217	0.00321	0.00675	0.004615	0.0127	0.00525
	21.2	-12.8102		10.9	0.01335	0.00486	0.01815	0.0053	0.00585	0.0064	0.00835	0.0042
	21.225	-9.64076		10.95	0.00319	0.004475	0.0168	0.0061	0.0064	0.00415	0.004075	0.002665
	21.25	-13.8191		11	0.00695	0.004235	0.0149	0.002955	0.003995	0.00111	0.00675	0.00051
	21.275	-9.25288		11.05	0.001815	0.0054	0.01075	0.001235	0.003435	0.00222	0.0084	0.00422
	21.3	-6.80689		11.1	0.0059	0.00289	0.00505	0.003945	0.00377	0.0007	0.00655	0.00489
	21.325	-9.92975		11.15	0.008	0.00096	0.011	0.001765	0.004655	0.0014	0.004995	0.001865
	21.35	-15.2787		11.2	0.000635	0.00127	0.01165	0.002825	0.00335	0.002055	0.004045	0.00353
	21.375	-13.6757		11.25	0.0089	0.002195	0.022	0.00535	0.003115	0.00064	0.00417	0.002235
	21.4	-14.4742		11.3	0.005	0.00437	0.01325	0.004535	0.001895	0.00163	0.0078	0.00356
	21.425	-15.3252		11.35	0.0075	0.00665	0.00277	0.001325	0.00525	0.001955	0.0064	0.002125
	21.45	-13.0372		11.4	0.00484	0.00635	0.00805	0.00645	0.0096	0.00329	0.00127	0.004105
	21.475	-8.49387		11.45	0.0074	0.00249	0.016	0.00615	0.0068	0.001735	0.003805	0.004375
	21.5	-8.06595		11.5	0.01155	0.0047	0.01145	0.00396	0.0088	0.00282	0.000234	0.001095
	21.525	-6.87304		11.55	0.00735	0.00745	0.0088	0.00091	0.00815	0.004355	0.0067	0.00545
	21.55	-3.58987		11.6	0.003015	0.00545	0.02655	0.00254	0.00595	0.003115	0.00585	0.00785
	21.575	-6.79732		11.65	0.00825	0.00675	0.03	0.0057	0.00487	0.00211	0.00328	0.0063
	21.6	-2.96777		11.7	0.0091	0.00565	0.0177	0.00422	0.00575	0.003395	0.003395	0.00625
	21.625	-0.833947		11.75	0.0072	0.00535	0.0171	0.00123	0.0051	0.00308	0.00316	0.0054
	21.65	-0.184123		11.8	0.0118	0.00258	0.0121	0.002835	0.00075	0.00249	0.003785	0.00298
	21.675	-10.8039		11.85	0.00995	0.001415	0.0118	0.001755	0.004745	0.00158	0.004135	0.003385
	21.7	-1.40302		11.9	0.0078	0.003105	0.00327	0.000605	0.006	0.00312	0.001155	0.002885
	21.725	2.03608		11.95	0.00995	0.003935	0.00286	0.00096	0.0077	0.00535	0.004525	0.00308
	21.75	63.3956		12	0.00605	0.00383	0.01595	0.002905	0.00855	0.0099	0.0054	0.0035
	21.775	70.419		12.05	0.00239	0.00172	0.01575	0.004255	0.006	0.0097	0.01445	0.00081
	21.8	63.3996		12.1	0.004655	0.000444	0.000306	0.00485	0.00408	0.0056	0.01335	0.00465
	21.825	-9.08288		12.15	0.00865	0.00059	0.01305	0.002005	0.00411	0.00535	0.00317	0.00545
	21.85	2.43137		12.2	0.0104	0.002715	0.0133	0.004405	0.00535	0.004355	0.00665	0.003855
	21.875	-4.5761		12.25	0.0121	0.00515	0.0182	0.0053	0.002625	0.001705	0.00525	0.00326
	21.9	-13.8143		12.3	0.00635	0.0055	0.0158	0.00161	0.0051	0.00575	0.00935	0.004335
	21.925	-4.75733		12.35	0.0095	0.004605	0.01255	0.004945	0.00409	0.00735	0.0136	0.00835
	21.95	-1.40527		12.4	0.00975	0.004095	0.01275	0.006	0.000635	0.00655	0.0067	0.00805
	21.975	-6.29408		12.45	0.00705	0.00259	0.0169	0.00565	0.00745	0.0052	0.00364	0.004225
	22	-26.8033		12.5	0.00324	0.00205	0.00625	0.002595	0.0088	0.00446	0.0068	0.00645
	22.025	-9.01751		12.55	0.0115	0.0013	0.0118	0.0078	0.00585	0.00343	0.0069	0.0057
	22.05	-8.24244		12.6	0.01995	0.004385	0.0186	0.00815	0.003425	0.00625	0.00665	0.001545
	22.075	-13.441		12.65	0.01525	0.0051	0.01635	0.000246	0.00299	0.00432	0.00895	0.001435
	22.1	-21.6387		12.7	0.00815	0.00214	0.0162	0.003145	0.00715	0.004835	0.009	0.00345
	22.125	-12.6301		12.75	0.000555	0.002325	0.00925	0.0051	0.01125	0.00119	0.0082	0.001045
	22.15	-26.734		12.8	0.00815	0.00296	0.00293	0.00605	0.00482	0.00176	0.00865	0.003885
	22.175	-14.8707		12.85	0.01105	0.0056	0.0097	0.00585	0.003165	0.00168	0.00765	0.00171
	22.2	-16.0349		12.9	0.0107	0.002025	0.01525	0.003455	0.0059	0.00096	0.00545	0.001435
	22.225	-17.7423		12.95	0.0088	0.001925	0.01035	0.002745	0.00439	0.002605	0.000795	0.001155
	22.25	-17.2502		13	0.0004645	0.000575	0.00615	0.002885	0.00364	0.003655	0.00082	0.00159
	22.275	-31.1245		13.05	0.00925	0.0053	0.00525	0.00545	0.00432	0.003335	0.00316	0.00314
	22.3	-27.6827		13.1	0.0107	0.0064	0.00735	0.00715	0.001525	0.00555	0.00655	0.00187
	22.325	-19.8767		13.15	0.0119	0.002745	0.00845	0.003095	0.00332	0.00585	0.0066	0.00675
	22.35	-33.4515		13.2	0.01105	0.00273	0.00615	0.0011	0.0075	0.00236	0.00685	0.0077
	22.375	-22.4566		13.25	0.00325	0.00305	0.0159	0.003505	0.00885	0.00066	0.0098	0.00106
	22.4	-22.3931		13.3	0.0059	0.002815	0.00595	0.001435	0.00409	0.00336	0.00855	0.00765
	22.425	-11.4758		13.35	0.0101	0.0026	0.0113	0.00335	0.001935	0.004165	0.00535	0.0091
	22.45	-8.55431		13.4	0.0113	0.00216	0.01375	0.000428	0.00427	0.00106	0.00231	0.002885
	22.475	-12.6149		13.45	0.004945	0.00525	0.01125	0.00166	0.00505	0.001385	0.003635	0.00471
	22.5	-17.2569		13.5	0.002255	0.00059	0.0153	0.00281	0.0063	0.00191	0.004585	0.004675
	22.525	-26.5449		13.55	0.00386	0.00358	0.02205	0.00289	0.0054	0.004965	0.0094	0.00515
	22.55	-28.7198		13.6	0.00945	0.00162	0.0153	0.00339	0.0055	0.00545	0.0071	0.0034
	22.575	-20.303		13.65	0.00765	0.003655	0.00211	0.002995	0.00625	0.00188	0.00324	0.003035
	22.6	-29.1235		13.7	0.0087	0.001085	0.002135	0.00093	0.004255	0.001995	0.00595	0.00293
	22.625	-18.7958		13.75	0.004205	0.000955	0.0115	0.002395	0.00247	0.001775	0.0087	0.00535
	22.65	-17.3643		13.8	0.01155	0.002095	0.0088	0.0013	0.004865	0.00127	0.0067	0.001665
	22.675	-17.5373		13.85	0.0069	0.00158	0.00775	0.00382	0.002075	0.0004415	0.0052	0.003735
	22.7	-21.1198		13.9	0.00675	0.00228	0.0103	0.0075	0.00205	0.00327	0.00625	0.002525
	22.725	-23.3267		13.95	0.0068	0.0061	0.0112	0.00605	0.003705	0.00585	0.00396	0.002715
	22.75	-23.8701		14	0.00217	0.00374	0.00885	0.0081	0.003105	0.00364	0.00505	0.00555
	22.775	-25.3635		14.05	0.0052	0.00148	0.01305	0.0057	0.004825	0.0052	0.0056	0.003695
	22.8	-26.8954		14.1	0.00489	0.00358	0.00665	0.0004565	0.0074	0.0065	0.002315	0.00685
	22.825	-23.7993		14.15	0.00635	0.003415	0.00505	0.004595	0.00635	0.001405	0.001275	0.003325
	22.85	-15.7647		14.2	0.00323	0.00321	0.00785	0.00234	0.00378	0.002475	0.00343	0.00645
	22.875	-19.1222		14.25	0.00296	0.002975	0.00795	0.00385	0.00705	0.004825	0.01025	0.001465
	22.9	-20.5074		14.3	0.00665	0.00575	0.0107	0.00795	0.00585	0.00499	0.0137	0.00665
	22.925	-13.6538		14.35	0.0047	0.002135	0.01075	0.00795	0.001265	0.002765	0.01285	0.00535
	22.95	-14.2209		14.4	0.0051	0.003495	0.0071	0.00875	0.004755	0.0028	0.0068	0.00107
	22.975	-22.9841		14.45	0.00485	0.004045	0.01065	0.0054	0.008	0.004795	0.001945	0.00413
	23	-27.7228		14.5	0.00394	0.00265	0.0169	0.00705	0.0053	0.0069	0.0052	0.00795
	23.025	-22.116		14.55	0.0076	0.00143	0.0093	0.004045	0.00184	0.00441	0.0077	0.00545
	23.05	-23.8624		14.6	0.00357	0.001515	0.0083	0.003115	0.00475	0.002515	0.00186	0.00281
	23.075	-15.6315		14.65	0.0052	0.004455	0.0073	0.0082	0.00635	0.00462	0.000715	0.00685
	23.1	-14.4787		14.7	0.00735	0.003215	0.00355	0.0082	0.0053	0.004535	0.0085	0.00525
	23.125	-12.35		14.75	0.00745	0.00339	0.00645	0.00058	0.00585	0.00147	0.0083	0.00635
	23.15	-11.6709		14.8	0.0064	0.00635	0.0139	0.0052	0.00845	0.001585	0.002295	0.00585
	23.175	-11.1467		14.85	0.0078	0.0071	0.01315	0.00372	0.0082	0.002275	0.0059	0.003135
	23.2	-11.8651		14.9	0.0084	0.004335	0.01495	0.00252	0.00419	0.001875	0.00379	0.00366
	23.225	-11.5025		14.95	0.00965	0.001435	0.0139	0.00635	0.01275	0.0053	0.02185	0.004685
	23.25	-17.0779		15	0.0081	0.003525	0.0084	0.0052	0.0258	0.004475	0.03635	0.006
	23.275	-18.6809		15.05	0.004495	0.00525	0.002725	0.001655	0.0114	0.00129	0.02105	0.00525
	23.3	-15.3172		15.1	0.003605	0.002325	0.00755	0.00342	0.004305	0.004895	0.00655	0.00172
	23.325	-15.489		15.15	0.003625	0.001255	0.0114	0.00483	0.00875	0.003525	0.003885	0.003195
	23.35	-20.52		15.2	0.0051	0.00188	0.00805	0.001115	0.00635	0.00163	0.00705	0.00555
	23.375	-8.11384		15.25	0.0042	0.002645	0.011	0.00238	0.00283	0.00257	0.00174	0.00515
	23.4	-5.20994		15.3	0.00675	0.00397	0.0145	0.0011	0.0054	0.001865	0.003615	0.00272
	23.425	-10.2546		15.35	0.0076	0.00417	0.015	0.00436	0.004175	0.002855	0.00695	0.00183
	23.45	-24.5845		15.4	0.00785	0.00331	0.004015	0.0054	0.0054	0.0047	0.00775	0.003655
	23.475	-13.0319		15.45	0.0069	0.00294	0.0113	0.003065	0.00273	0.001215	0.00296	0.004725
	23.5	-25.4112		15.5	0.00825	0.000805	0.009	0.003895	0.00419	0.001125	0.00359	0.00378
	23.525	-9.4938		15.55	0.00805	0.002595	0.00895	0.0046	0.00635	0.00355	0.00473	0.003815
	23.55	-9.4218		15.6	0.01085	0.00316	0.01195	0.002155	0.0082	0.0059	0.003105	0.004015
	23.575	-17.5469		15.65	0.01295	0.00121	0.01135	0.003	0.006	0.0016	0.003755	0.002835
	23.6	-15.5749		15.7	0.0057	0.001145	0.01305	0.0055	0.00151	0.0072	0.00465	0.00327
	23.625	-10.6749		15.75	0.00575	0.003725	0.00191	0.0069	0.000925	0.00373	0.00525	0.002845
	23.65	-7.63949		15.8	0.01175	0.00431	0.004125	0.002945	0.00138	0.00292	0.00429	0.001215
	23.675	-5.20691		15.85	0.00735	0.0009	0.00655	0.0003605	0.00489	0.000925	0.001205	0.00316
	23.7	-7.075		15.9	0.0001175	0.00316	0.0095	0.00241	0.00695	0.00306	0.003665	0.002725
	23.725	-15.0798		15.95	0.00364	0.001485	0.0124	0.00505	0.003795	0.00282	0.0102	0.0056
	23.75	-12.3609		16	0.004195	0.004655	0.01745	0.003435	0.002315	0.00129	0.00825	0.007
	23.775	-9.06377		16.05	0.0101	0.00555	0.02715	0.00515	0.004105	0.00102	0.0082	0.00288
	23.8	-6.40895		16.1	0.00198	0.0026	0.0243	0.001095	0.00379	0.00164	0.0099	0.0059
	23.825	-11.9796		16.15	0.009	0.000805	0.01215	0.003245	0.001335	0.00197	0.00615	0.0086
	23.85	-9.9681		16.2	0.0067	0.001565	0.01155	0.004625	0.00339	0.00273	0.00366	0.0064
	23.875	-20.0904		16.25	0.0084	0.002295	0.01155	0.000885	0.0078	0.005	0.0086	0.00505
	23.9	-4.16884		16.3	0.00695	0.00183	0.00895	0.00454	0.0084	0.00565	0.00715	0.003925
	23.925	-1.77198		16.35	0.00895	0.00204	0.01445	0.003115	0.004275	0.003075	0.003245	0.00202
	23.95	0.810971		16.4	0.00815	0.0024	0.00815	0.00575	0.001195	0.003	0.00185	0.0024
	23.975	-1.28431		16.45	0.00785	0.00097	0.01055	0.0058	0.003665	0.004205	0.002365	0.004595
	24	64.5925		16.5	0.0108	0.00231	0.004925	0.00745	0.00387	0.00339	0.00394	0.00443
	24.025	70.6207		16.55	0.01135	0.002385	0.00665	0.00695	0.001425	0.00082	0.0082	0.002565
	24.05	64.6108		16.6	0.003	0.003325	0.00765	0.0055	0.00488	0.00109	0.0114	0.00257
	24.075	7.34079		16.65	0.01035	0.00212	0.0098	0.00315	0.003335	0.001285	0.007	0.00089
	24.1	1.35867		16.7	0.0114	0.00191	0.01095	0.00175	0.00281	0.003695	0.003625	0.002685
	24.125	-6.70399		16.75	0.00515	0.001955	0.0139	0.00277	0.001555	0.0022	0.0078	0.002865
	24.15	-6.53886		16.8	0.0054	0.0016	0.01405	0.003345	0.00253	0.00485	0.004035	0.001865
	24.175	-11.9046		16.85	0.00381	0.0042	0.01205	0.004905	0.006	0.002815	0.002195	0.00258
	24.2	-9.55203		16.9	0.0032	0.0051	0.01	0.0053	0.00785	0.001225	0.00515	0.001995
	24.225	-3.94416		16.95	0.004355	0.002875	0.01545	0.00469	0.00785	0.00442	0.0086	0.00495
	24.25	-4.22846		17	0.004195	0.003835	0.00492	0.00285	0.00418	0.00216	0.004875	0.00875
	24.275	-9.1043		17.05	0.00227	0.00237	0.003895	0.0059	0.00414	0.00218	0.0018	0.0051
	24.3	-12.5388		17.1	0.004635	0.00281	0.00735	0.0083	0.001275	0.00356	0.003825	0.00393
	24.325	-9.58331		17.15	0.00186	0.0066	0.01125	0.003835	8.15e-05	0.00505	0.0092	0.004655
	24.35	-8.78944		17.2	0.00605	0.0064	0.002485	0.003065	0.0605	0.002495	0.0805	0.004015
	24.375	-11.7249		17.25	0.0113	0.002135	0.00525	0.00361	0.12	0.00411	0.1585	0.0101
	24.4	-15.2575		17.3	0.00308	0.000555	0.004845	0.001485	0.0635	0.00312	0.0815	0.00555
	24.425	-19.9967		17.35	0.0086	0.001015	0.00785	0.004665	0.0057	0.003115	0.00635	0.001015
	24.45	-14.8381		17.4	0.01085	0.003465	0.004615	0.002055	0.003665	0.002425	0.003415	0.000835
	24.475	-14.8538		17.45	0.0068	0.000915	0.0083	0.0021	0.004345	0.00241	0.0068	0.00128
	24.5	-13.2962		17.5	0.0078	0.004535	0.01365	0.002705	0.003645	0.00404	0.0055	0.002405
	24.525	-17.447		17.55	0.00945	0.003915	0.0077	0.00147	0.00259	0.004915	0.00525	0.00323
	24.55	-8.01495		17.6	0.00446	0.00247	0.00735	0.001415	0.002305	0.00585	0.00176	0.00288
	24.575	-9.66201		17.65	0.0052	0.00199	0.01145	0.00057	0.00296	0.00344	0.00318	0.00378
	24.6	-16.217		17.7	0.0057	0.0019	0.0114	0.00139	0.001615	0.004655	0.002575	0.002205
	24.625	-22.3367		17.75	0.00052	0.00243	0.01035	0.00407	0.000835	0.0057	0.00108	0.00277
	24.65	-22.2735		17.8	0.0107	0.003345	0.00615	0.004285	0.0056	0.002625	0.00454	0.00242
	24.675	-14.7321		17.85	0.0106	0.003455	0.002475	0.00379	0.0055	0.003655	0.0066	0.001015
	24.7	-15.4374		17.9	0.003105	0.002385	0.00473	0.00395	0.003035	0.00442	0.00655	0.00084
	24.725	-19.9919		17.95	0.001225	0.0003075	0.01095	0.00318	0.00432	0.00251	0.004965	0.000865
	24.75	-18.3348		18	0.003725	0.0002245	0.01385	0.002245	0.004295	0.0012	0.0055	0.003915
	24.775	-19.1393		18.05	0.00525	0.00356	0.0051	0.003485	0.0061	0.0009	0.0112	0.004585
	24.8	-25.3307		18.1	0.00203	0.00545	0.00955	0.00302	0.004675	0.002045	0.011	0.00249
	24.825	-22.4391		18.15	0.004015	0.001825	0.00725	0.002325	0.00377	0.00395	0.00489	0.00183
	24.85	-12.0635		18.2	0.004035	0.00277	0.003755	0.00082	0.004415	0.0051	0.002615	0.00247
	24.875	-19.2585		18.25	0.01055	0.001805	0.002725	0.00347	0.001625	0.001755	0.00515	0.003335
	24.9	-17.5838		18.3	0.0109	0.00153	0.01045	0.003165	0.000615	0.003485	0.004165	0.00095
	24.925	-14.2588		18.35	0.002055	0.000585	0.00815	0.00219	0.001075	0.00277	0.0057	0.00284
	24.95	-16.8131		18.4	0.00378	0.00227	0.00695	0.0017	0.00256	0.0004435	0.0071	0.0037
	24.975	-18.3569		18.45	0.00218	0.003515	0.0104	0.002745	0.0055	0.00066	0.00215	0.001775
	25	-18.0118		18.5	0.004265	0.001135	0.0089	0.00171	0.00428	0.003545	0.002935	0.00198
	25.025	-15.2409		18.55	0.00665	0.00086	0.0096	0.003725	0.004255	0.002945	0.003365	0.000985
	25.05	-13.0868		18.6	0.00405	0.002265	0.0139	0.0051	0.00434	0.00342	0.00585	0.001585
	25.075	-14.2966		18.65	0.004005	0.00089	0.0075	0.00305	0.00426	0.0043	0.0073	0.00123
	25.1	-20.9634		18.7	0.0139	0.001395	0.00288	0.00177	0.002495	0.00291	0.00665	0.001305
	25.125	-30.7021		18.75	0.00885	0.001355	0.00346	0.0037	0.001265	0.003365	0.00645	0.00377
	25.15	-26.152		18.8	0.00289	0.001375	0.00451	0.004	0.00179	0.003785	0.00755	0.003935
	25.175	-21.59		18.85	0.0087	0.000885	0.004165	0.003355	0.00246	0.003185	0.004245	0.001685
	25.2	-20.983		18.9	0.00505	0.0002815	0.00342	0.000925	0.00202	0.00315	0.00655	0.000855
	25.225	-20.3898		18.95	0.00225	0.002175	0.0071	0.00461	0.001855	0.00166	0.0096	0.000905
	25.25	-24.5011		19	0.0049	0.0052	0.00935	0.00155	0.003645	0.002935	0.00665	0.00119
	25.275	-18.0598		19.05	0.00456	0.00565	0.00665	0.004055	0.003215	0.00337	0.00293	0.0058
	25.3	-15.4693		19.1	0.003825	0.004015	0.00755	0.00332	0.00259	0.00451	0.00245	0.004775
	25.325	-19.6777		19.15	0.000895	0.00625	0.00412	0.001755	0.00266	0.00448	0.004165	0.00256
	25.35	-21.3777		19.2	0.00565	0.00456	0.01295	0.0035	0.0023	0.00363	0.000915	0.00154
	25.375	-28.3447		19.25	0.003795	0.00439	0.0134	0.00359	0.00755	0.00182	0.003035	0.003265
	25.4	-30.1763		19.3	0.0083	0.00615	0.00615	0.00575	0.0071	0.00383	0.003315	0.0021
	25.425	-26.1978		19.35	0.00372	0.0058	0.0069	0.00655	0.00246	0.00705	0.00505	0.002155
	25.45	-22.4867		19.4	0.0072	0.0063	0.002125	0.002805	0.00252	0.00555	0.0037	0.003115
	25.475	-20.8396		19.45	0.0114	0.00306	0.079	0.01155	0.2785	0.0204	0.3865	0.0481
	25.5	-19.7486		19.5	0.02205	0.001375	0.1745	0.01325	0.555	0.03935	0.775	0.098
	25.525	-18.0342		19.55	0.0158	0.00125	0.094	0.0051	0.2795	0.02005	0.3915	0.04905
	25.55	-19.4636		19.6	0.0084	0.00242	0.0067	0.00095	0.003615	0.00255	0.002665	0.00114
	25.575	-28.968		19.65	0.00745	0.00223	0.0151	0.0004155	0.00248	0.00391	0.003485	0.003875
	25.6	-19.5489		19.7	0.0057	0.004615	0.00845	0.00261	0.00198	0.00202	0.00378	0.004895
	25.625	-15.7921		19.75	0.00725	0.006	0.01265	0.00368	0.00382	0.001215	0.007	0.00865
	25.65	-18.8057		19.8	0.00287	0.00387	0.0187	0.004055	0.002535	0.00269	0.00955	0.00665
	25.675	-19.7742		19.85	0.00535	0.003265	0.01535	0.003025	0.001745	0.002275	0.0058	0.004435
	25.7	-26.5178		19.9	0.0041	0.003425	0.00565	0.000615	0.00169	0.00155	0.003585	0.00635
	25.725	-23.2591		19.95	0.003045	0.00316	0.0087	0.000342	0.003515	0.004215	0.00426	0.0061
	25.75	-28.6536		20	0.001505	0.00171	0.0153	0.001265	0.001635	0.00545	0.00145	0.00227
	25.775	-25.453		20.05	0.002945	0.001575	0.0115	0.001505	0.002055	0.001535	0.00565	0.004705
	25.8	-19.0689		20.1	0.004755	0.003275	0.0199	0.001645	0.0029	0.00306	0.00735	0.00675
	25.825	-18.1219		20.15	0.004855	0.004185	0.01265	0.00441	0.0044	0.003935	0.0064	0.00234
	25.85	-23.2907		20.2	0.003235	0.002925	0.0057	0.00421	0.001825	0.000815	0.0025	0.004225
	25.875	-26.3299		20.25	0.00117	0.00337	0.004795	0.0056	0.00277	0.00355	0.0076	0.00359
	25.9	-25.3125		20.3	0.00545	0.00476	0.0112	0.0071	0.00497	0.00356	0.00625	0.00459
	25.925	-28.6318		20.35	0.00645	0.00308	0.00885	0.00304	0.0052	0.003725	0.0059	0.0062
	25.95	-25.6628		20.4	0.003155	0.001625	0.00282	0.000825	0.00411	0.0054	0.00895	0.003675
	25.975	-25.7251		20.45	0.00434	0.00253	0.00525	0.001605	0.004155	0.0055	0.00271	0.002055
	26	-26.8036		20.5	0.0055	0.002245	0.0114	0.003155	0.0067	0.003545	0.001095	0.004095
	26.025	-30.3339		20.55	0.0063	0.00249	0.01495	0.00301	0.0097	0.001635	0.003545	0.00755
	26.05	-22.8417		20.6	0.00317	0.0051	0.012	0.003215	0.00745	0.003345	0.001185	0.0053
	26.075	-29.3686		20.65	0.0064	0.00366	0.00815	0.00347	0.004155	0.003535	0.00675	0.002925
	26.1	-21.0241		20.7	0.00375	0.004315	0.00316	0.00397	0.0061	0.002335	0.0097	0.001285
	26.125	-29.7924		20.75	0.00093	0.00191	0.00434	0.00042	0.00835	0.002055	0.003015	0.00061
	26.15	-26.1837		20.8	0.00263	0.0003165	0.0078	0.004475	0.004175	0.00359	0.0056	0.001075
	26.175	-20.6745		20.85	0.004095	0.000635	0.00595	0.00387	0.003145	0.00439	0.00705	0.003555
	26.2	-16.8418		20.9	0.0033	0.000995	0.0076	0.002755	0.0064	0.004	0.00162	0.0053
	26.225	-34.9494		20.95	0.004175	0.001025	0.0145	0.00182	0.00835	0.0067	0.001685	0.0067
	26.25	-21.1207		21	0.00575	0.001595	0.017	0.003935	0.00416	0.0053	0.00116	0.004525
	26.275	-22.6563		21.05	0.00477	0.00134	0.00665	0.002895	0.002235	0.002575	0.0059	0.002275
	26.3	-16.097		21.1	0.0035	0.00279	0.00415	0.0055	0.002425	0.001845	0.00405	0.00065
	26.325	-23.1884		21.15	0.00975	0.0061	0.0173	0.0069	0.002185	0.002885	0.00333	0.0023
	26.35	-16.7868		21.2	0.0072	0.00487	0.0095	0.003765	0.00212	0.00498	0.00108	0.004515
	26.375	-19.7559		21.25	0.00319	0.00273	0.0119	0.00349	0.00415	0.004685	0.002865	0.004285
	26.4	-22.9557		21.3	0.00705	0.001915	0.0108	0.004525	0.002385	0.001545	0.00605	0.0051
	26.425	-19.4398		21.35	0.00363	0.003725	0.01455	0.00157	0.00765	0.001805	0.00605	0.00159
	26.45	-32.9601		21.4	0.007	0.00585	0.0097	0.00595	0.00111	0.001645	0.0051	0.0066
	26.475	-20.585		21.45	0.00735	0.003725	0.0132	0.00478	0.002555	0.003505	0.00314	0.00565
	26.5	-31.5634		21.5	0.003915	0.002165	0.01385	0.00106	0.00415	0.002675	0.001125	0.0062
	26.525	-20.7063		21.55	0.0054	0.002755	0.01355	0.00336	0.002085	0.001975	0.002575	0.00363
	26.55	-21.7909		21.6	0.00695	0.001335	0.0092	0.0051	0.00815	0.00219	0.0084	0.00155
	26.575	-24.0145		21.65	0.00935	0.004215	0.01245	0.002555	0.00685	0.002115	0.0134	0.00695
	26.6	-27.8709		21.7	0.575	0.073	1.215	0.2085	2.005	0.438	2.47	0.885
	26.625	-30.9778		21.75	1.135	0.151	2.41	0.413	4	0.875	4.925	1.77
	26.65	-28.2766		21.8	0.57	0.0765	1.215	0.208	2.005	0.4375	2.475	0.885
	26.675	-23.6394		21.85	0.003365	0.0033	0.00895	0.00545	0.004665	0.002725	0.0118	0.004115
	26.7	-26.7472		21.9	0.005	0.001785	0.00925	0.004585	0.0079	0.002635	0.00535	0.00238
	26.725	-21.3977		21.95	0.0058	0.00215	0.01055	0.000515	0.00276	0.00251	0.0081	0.0035
	26.75	-18.0805		22	0.00705	0.002935	0.0057	0.000925	0.0086	0.000478	0.00495	0.00695
	26.775	-18.2726		22.05	0.00595	0.0039	0.01015	0.00327	0.00675	0.00461	0.00323	0.00324
	26.8	-16.838		22.1	0.0053	0.00372	0.0122	0.00258	0.0065	0.004645	0.0052	0.002025
	26.825	-18.3748		22.15	0.0104	0.002525	0.004565	0.002425	0.0055	0.00183	0.00132	0.0012
	26.85	-32.1823		22.2	0.00136	0.001745	0.00905	0.00459	0.00072	0.00069	0.00226	0.00625
	26.875	-25.1774		22.25	0.003685	0.001125	0.00805	0.001885	0.004695	0.00108	0.00505	0.002695
	26.9	-26.2988		22.3	0.004	0.002285	0.00457	0.003605	0.0058	0.001115	0.004145	0.003035
	26.925	-24.6493		22.35	0.00451	0.001925	0.00498	0.003435	0.00144	0.002995	0.00474	0.007
	26.95	-21.4773		22.4	0.00394	0.004305	0.0129	0.00421	0.00144	0.004585	0.002355	0.00444
	26.975	-18.1279		22.45	0.00092	0.00535	0.002305	0.0062	0.003625	0.00376	0.00375	0.00481
	27	-20.7382		22.5	0.00545	0.00305	0.00505	0.0069	0.00175	0.002865	0.004255	0.00545
	27.025	-24.9463		22.55	0.001875	0.00052	0.00575	0.00323	0.000475	0.00165	0.00241	0.001015
	27.05	-24.0979		22.6	0.00457	0.00215	0.002115	0.0004715	0.0069	0.00271	0.0061	0.00145
	27.075	-33.8719		22.65	0.004235	0.002905	0.0062	0.00171	0.001675	0.00362	0.00172	0.002595
	27.1	-24.362		22.7	0.00705	0.001695	0.00915	0.002505	0.0001955	0.00185	0.002885	0.00087
	27.125	-38.0605		22.75	0.0098	0.003025	0.01275	0.00249	0.001995	0.0028	0.0062	0.000665
	27.15	-23.9891		22.8	0.0099	0.002445	0.01345	0.001705	0.0081	0.004145	0.0051	0.00375
	27.175	-21.6026		22.85	0.00755	0.002815	0.00885	0.003565	0.004155	0.004925	0.003365	0.00217
	27.2	-32.9991		22.9	0.0037	0.00251	0.0083	0.002995	0.002	0.00199	0.00147	0.003085
	27.225	-24.0647		22.95	0.00335	0.00225	0.0059	0.00635	0.00356	0.00128	0.00155	0.0054
	27.25	-25.0852		23	0.00605	0.003265	0.0119	0.00785	0.003785	0.002195	0.001975	0.004525
	27.275	-23.6692		23.05	0.00875	0.00156	0.0098	0.003765	0.00226	0.00415	0.004915	0.00085
	27.3	-34.8634		23.1	0.01005	0.001095	0.00217	0.002285	8.95e-05	0.002945	0.00695	0.002015
	27.325	-21.2622		23.15	0.00745	0.001125	0.00605	0.004	0.00403	0.001005	0.0051	0.00426
	27.35	-28.0621		23.2	0.00885	0.00428	0.00635	0.00675	0.0071	0.000975	0.0018	0.001655
	27.375	-23.5732		23.25	0.00905	0.00329	0.004935	0.00735	0.00935	0.00249	0.00279	0.001995
	27.4	-23.6242		23.3	0.00645	0.003505	0.00497	0.00408	0.0076	0.0032	0.002695	0.002775
	27.425	-23.5626		23.35	0.002965	0.00183	0.0097	0.000555	0.00335	0.003155	0.00101	0.003955
	27.45	-27.4091		23.4	0.0072	0.00227	0.002065	0.001265	0.001105	0.00228	0.001085	0.00431
	27.475	-28.9304		23.45	0.0111	0.003475	0.0077	0.002775	0.00099	0.001635	0.00163	0.00336
	27.5	-26.625		23.5	0.0106	0.00321	0.00384	0.001825	0.00156	0.00363	0.0063	0.00064
	27.525	-21.9021		23.55	0.0034	0.00347	0.00785	0.001975	0.00345	0.001325	0.0091	0.00204
	27.55	-22.5492		23.6	0.0052	0.0012	0.00635	0.0031	0.003805	0.00197	0.00955	0.00121
	27.575	-18.9065		23.65	0.01075	0.00198	0.004115	0.00199	0.00169	0.002325	0.0071	0.00422
	27.6	-22.4988		23.7	0.0057	0.001395	0.0083	0.00273	0.0002525	0.00204	0.003505	0.00434
	27.625	-28.7016		23.75	0.001805	0.00098	0.001775	0.00202	0.00133	0.002195	0.002535	0.003475
	27.65	-21.2891		23.8	0.00625	0.00126	0.00615	0.000505	0.005	0.00288	0.002125	0.00179
	27.675	-22.7143		23.85	0.00695	0.000935	0.00535	0.003985	0.0072	0.001675	0.0028	0.00386
	27.7	-25.7058		23.9	0.00443	0.001285	0.0076	0.004125	0.003595	0.00056	0.002705	0.0066
	27.725	-26.885		23.95	0.1555	0.026	0.253	0.066	0.2295	0.105	0.1165	0.1425
	27.75	-19.7586		24	0.314	0.0525	0.5	0.1325	0.4575	0.213	0.2345	0.29
	27.775	-19.4142		24.05	0.1595	0.02545	0.2515	0.0685	0.227	0.11	0.1175	0.143
	27.8	-27.3926		24.1	0.00284	0.000665	0.0068	0.004255	0.00109	0.00317	0.003515	0.002505
	27.825	-32.347		24.15	0.006	0.00061	0.00835	0.003215	0.004375	0.0018	0.003775	0.00186
	27.85	-28.6235		24.2	0.00525	0.000585	0.0069	0.003595	0.0056	0.002925	0.002295	0.00228
	27.875	-26.1493		24.25	0.000615	0.001655	0.004395	0.00259	0.0071	0.001305	0.003235	0.00273
	27.9	-20.9266		24.3	0.00328	0.00182	0.00735	0.0004425	0.0054	0.00432	0.00211	0.001165
	27.925	-21.6597		24.35	0.01125	0.00232	0.0093	0.002815	0.00391	0.004095	0.00705	0.000775
	27.95	-23.4591		24.4	0.0142	0.00308	0.00327	0.002505	0.002425	0.003115	0.00855	0.003585
	27.975	-25.252		24.45	0.0088	0.003035	0.00565	0.001735	0.002595	0.00405	0.00406	0.00401
	28	-24.8485		24.5	0.003185	0.0034	0.000431	0.00165	0.000935	0.002745	0.002985	0.00256
	28.025	-33.2861		24.55	0.00241	0.00484	0.01035	0.0056	0.002535	0.00202	0.002815	0.00391
	28.05	-22.0191		24.6	0.00227	0.00385	0.0145	0.0077	0.001055	0.00419	0.004825	0.00447
	28.075	-28.9215		24.65	0.00565	0.002225	0.0151	0.0056	0.003265	0.00284	0.00335	0.002695
	28.1	-26.5956		24.7	0.003665	0.00215	0.012	0.0067	0.002445	0.002495	0.00157	0.001285
	28.125	-25.5586		24.75	0.0027	0.003125	0.0115	0.0068	0.00061	0.001585	0.003555	0.002035
	28.15	-25.6034		24.8	0.0052	0.004105	0.01235	0.001385	0.001845	0.0012	0.00389	0.003185
	28.175	-27.18		24.85	0.0051	0.0058	0.0092	0.004225	0.0069	0.001995	0.00312	0.00289
	28.2	-27.9854		24.9	0.00422	0.004535	0.00815	0.004455	0.00755	0.002405	0.0002805	0.003555
	28.225	-24.3757		24.95	0.00615	0.00246	0.01165	0.000515	0.00134	0.003385	0.001105	0.004765
	28.25	-20.8527		25	0.00665	0.000595	0.01295	0.00357	0.001735	0.003685	0.001385	0.004485
	28.275	-17.1749		25.05	0.004145	0.00144	0.00895	0.001355	0.00191	0.004105	0.00167	0.000765
	28.3	-16.2942		25.1	0.002125	0.000545	0.00122	0.0001165	0.00268	0.00359	0.00144	0.00385
	28.325	-23.017		25.15	0.00216	0.00067	0.00645	0.001985	0.003905	0.000805	0.00164	0.002255
	28.35	-26.8667		25.2	0.0069	0.00124	0.0073	0.002955	0.003125	0.001085	0.003405	0.00565
	28.375	-34.6305		25.25	0.0095	0.002425	0.0079	0.00283	0.00219	0.000136	0.00725	0.0034
	28.4	-21.5136		25.3	0.003185	0.001545	0.00595	0.00134	0.00535	0.00228	0.00365	0.003085
	28.425	-19.178		25.35	0.004395	0.001085	0.00212	0.003475	0.004925	0.003335	0.00239	0.004425
	28.45	-23.6246		25.4	0.003115	0.001305	0.0046	0.00364	0.0053	0.002145	0.002825	0.002095
	28.475	-24.4429		25.45	0.00515	0.001175	0.00545	0.00348	0.00397	0.000122	0.003655	0.001025
	28.5	-22.1975		25.5	0.00605	0.00192	0.002755	0.002785	0.003705	0.000374	0.003035	0.00056
	28.525	-22.5423		25.55	0.0058	0.00445	0.006	0.002105	0.0053	0.001475	0.00255	0.00056
	28.55	-22.6439		25.6	0.00845	0.001365	0.0072	0.003805	0.0063	0.0007	0.00471	0.001985
	28.575	-21.7463		25.65	0.0059	0.003055	0.00805	0.00435	0.00525	0.0025	0.002635	0.00217
	28.6	-26.913		25.7	0.00645	0.00275	0.001685	0.00369	0.002715	0.00362	0.001785	0.003015
	28.625	-33.4258		25.75	0.0069	0.003385	0.00295	0.0004955	0.00115	0.003655	0.00145	0.00079
	28.65	-24.8583		25.8	0.001895	0.00341	0.004155	0.00426	0.004075	0.004065	0.001835	0.002545
	28.675	-23.126		25.85	0.002815	0.00142	0.005	0.00357	0.003425	0.00434	0.000815	0.001995
	28.7	-21.7013		25.9	0.01065	0.001575	0.0086	0.001485	0.003005	0.00305	0.001225	0.002965
	28.725	-21.3248		25.95	0.0114	0.00276	0.0122	0.001725	0.003115	9.95e-05	0.002985	0.0036
	28.75	-23.9635		26	0.00605	0.000965	0.0094	0.000705	0.0015	0.00246	0.0066	0.00295
	28.775	-21.0274		26.05	0.002935	0.00301	0.00105	0.00138	0.001745	0.003155	0.0083	0.001495
	28.8	-32.8741		26.1	0.00247	0.00101	0.0085	0.0024	0.00314	0.004655	0.00925	0.001555
	28.825	-22.0403		26.15	0.00645	0.00177	0.003735	0.0001945	0.00645	0.004935	0.0091	0.0038
	28.85	-28.7968		26.2	0.00975	0.00287	0.02045	0.004475	0.0109	0.00329	0.01125	0.0094
	28.875	-25.4661		26.25	0.00865	0.004515	0.0304	0.0073	0.0276	0.01285	0.0111	0.01485
	28.9	-23.2547		26.3	0.00184	0.0032	0.0144	0.00675	0.0152	0.00755	0.006	0.0062
	28.925	-24.8341		26.35	0.004485	0.003025	0.00565	0.0053	0.00497	0.00307	0.00645	0.00102
	28.95	-27.8142		26.4	0.002165	0.004005	0.00975	0.002755	0.003965	0.00432	0.0061	0.00138
	28.975	-22.2995		26.45	0.002635	0.00362	0.01435	0.002785	0.000665	0.002975	0.00625	0.0059
	29	-23.0209		26.5	0.001835	0.00338	0.00925	0.00415	0.00365	0.00291	0.0051	0.004985
	29.025	-31.7551		26.55	0.00333	0.00186	0.000565	0.003835	0.00296	0.001335	0.00735	0.003215
	29.05	-35.9356		26.6	0.00735	0.0003005	0.01005	0.00172	0.00216	0.000935	0.0052	0.00346
	29.075	-36.1851		26.65	0.00775	0.00111	0.01215	0.0033	0.002895	0.00176	0.002965	0.00335
	29.1	-25.5439		26.7	0.0057	0.003835	0.01015	0.004265	0.004	0.00295	0.005	0.003705
	29.125	-21.1292		26.75	0.002325	0.004145	0.0103	0.00419	0.00715	0.003685	0.005	0.00575
	29.15	-21.0541		26.8	0.003375	0.00427	0.004525	0.00434	0.00462	0.001905	0.00471	0.00625
	29.175	-32.1737		26.85	0.001085	0.003755	0.00545	0.002615	0.00291	0.003105	0.002805	0.00605
	29.2	-18.1304		26.9	0.00605	0.001235	0.0051	0.0014	0.002955	0.00429	0.00242	0.00272
	29.225	-22.1639		26.95	0.0094	0.000755	0.004135	0.00323	0.000345	0.001945	0.002405	0.00463
	29.25	-18.988		27	0.00715	0.00176	0.00485	0.00247	0.002535	0.00193	0.000615	0.0068
	29.275	-28.3177		27.05	0.004025	0.00226	0.003765	0.0003765	0.002965	0.001695	0.001885	0.004435
	29.3	-22.5847		27.1	0.0073	0.001995	0.001975	0.001455	0.00332	0.002165	0.00349	0.000855
	29.325	-24.5244		27.15	0.01125	0.0041	0.0077	0.00262	0.004935	0.00447	0.00483	0.0022
	29.35	-29.777		27.2	0.00755	0.002895	0.0062	0.003875	0.00223	0.00458	0.004865	0.00428
	29.375	-38.5466		27.25	0.00201	0.001135	0.003895	0.00301	0.0015	0.00121	0.0074	0.004295
	29.4	-24.7684		27.3	0.001565	0.00233	0.00905	0.00084	0.002685	0.0003335	0.00825	0.00395
	29.425	-20.6565		27.35	0.001445	0.00173	0.00815	0.001455	0.001535	0.001925	0.003145	0.00128
	29.45	-19.8129		27.4	0.00294	0.00089	0.0092	2.315e-05	0.001845	0.001735	0.000369	0.001405
	29.475	-25.3513		27.45	0.002135	0.00222	0.00054	0.00087	0.002455	0.00222	0.00348	0.001995
	29.5	-28.1536		27.5	0.001035	0.002725	0.01375	0.00115	0.004555	0.000242	0.002175	0.00436
	29.525	-23.4729		27.55	0.001865	0.003375	0.0082	0.001535	0.002865	0.001945	0.00259	0.00535
	29.55	-25.0929		27.6	0.003375	0.00311	0.0074	0.003355	0.00352	0.001955	0.00289	0.000575
	29.575	-31.7191		27.65	0.002215	0.001985	0.0147	0.00292	0.00076	0.001425	0.00476	0.0051
	29.6	-23.9896		27.7	0.00244	0.002175	0.01535	0.00175	0.003515	0.00081	0.002275	0.00565
	29.625	-26.0977		27.75	0.002265	0.00319	0.01095	0.00111	0.004145	0.001395	0.00474	0.00267
	29.65	-27.7965		27.8	0.004465	0.003875	0.01	0.00242	0.00352	0.000705	0.0054	0.00179
	29.675	-25.1035		27.85	0.00307	0.00158	0.0204	0.00272	0.00342	0.00277	0.00505	0.004175
	29.7	-26.9768		27.9	0.00099	0.001685	0.01455	0.002915	0.00211	0.004955	0.00258	0.00463
	29.725	-25.9166		27.95	0.00406	0.00148	0.00468	0.00062	0.001865	0.00205	0.00226	0.003215
	29.75	-29.3055		28	0.0057	0.001245	0.0056	0.003815	0.00204	0.002685	0.00214	0.003275
	29.775	-31.9213		28.05	0.0073	0.0004915	0.0072	0.00405	0.00425	0.00291	0.003615	0.002505
	29.8	-23.0491		28.1	0.0095	0.00233	0.00695	0.004545	0.00755	0.002175	0.00328	0.00311
	29.825	-25.3705		28.15	0.0045	0.00174	0.00495	0.00308	0.005	0.00496	0.001205	0.00359
	29.85	-23.1596		28.2	0.002595	0.000477	0.003155	0.00278	0.00336	0.004535	0.000675	0.001725
	29.875	-21.5268		28.25	0.00315	0.0002705	0.00655	0.002365	0.00525	0.001895	0.00069	0.00316
	29.9	-15.7522		28.3	0.00082	0.001145	0.0101	0.002555	0.00205	0.0007	0.00301	0.00402
	29.925	-15.7443		28.35	0.00168	0.002735	0.00422	0.000615	0.00248	0.002275	0.00289	0.003185
	29.95	-35.072		28.4	0.004715	0.00168	0.0057	0.001665	0.00499	0.00231	0.0002725	0.00196
	29.975	-31.9884		28.45	0.00665	0.001245	0.00402	0.0017	0.0071	0.00079	0.002225	0.00269
	30	-21.1433		28.5	0.00515	0.00142	0.00376	0.001025	0.0078	0.00154	0.002955	0.00249
	30.025	-18.9673		28.55	0.0028	0.00132	0.00765	0.00076	0.00565	0.004465	0.002445	0.001605
	30.05	-22.1807		28.6	0.00195	0.001415	0.004845	0.00103	0.00489	0.004245	0.003345	0.0009
	30.075	-40.867		28.65	0.00545	0.002635	0.01065	0.001035	0.00216	0.00232	0.00685	0.00323
	30.1	-28.4924		28.7	0.00605	0.001775	0.0103	0.002005	0.00443	0.002215	0.00565	0.003435
	30.125	-31.7638		28.75	0.002795	0.004095	0.004275	0.00097	0.0055	0.00319	0.002145	0.00092
	30.15	-21.7115		28.8	0.004165	0.00499	0.001445	0.000845	0.0064	0.000366	0.00257	0.00214
	30.175	-22.0206		28.85	0.00254	0.004055	0.00825	0.00171	0.00575	0.00193	0.001425	0.0033
	30.2	-25.8051		28.9	0.00406	0.00402	0.00565	0.00148	0.003595	0.000404	0.004595	0.003075
	30.225	-23.623		28.95	0.00152	0.00285	0.008	0.00191	0.0002995	0.000715	0.00359	0.001955
	30.25	-45.7909		29	0.00685	0.00129	0.004185	0.002675	0.000965	0.00136	0.002215	0.000755
	30.275	-26.5864		29.05	0.006	0.000645	0.008	0.00236	0.00081	0.003115	0.00211	0.000705
	30.3	-36.2133		29.1	0.00147	0.00164	0.00965	0.002635	0.001545	0.001865	0.00376	0.00157
	30.325	-36.9337		29.15	0.0061	0.005	0.0074	0.00343	0.00322	0.000715	0.00575	0.002805
	30.35	-39.3238		29.2	0.00835	0.0052	0.00469	0.002905	0.00148	0.002415	0.0062	0.00413
	30.375	-37.6798		29.25	0.00515	0.00535	0.00425	0.002805	0.00292	0.00328	0.00625	0.003305
	30.4	-27.5757		29.3	0.00436	0.004725	0.00735	0.003955	0.00222	0.00341	0.0057	0.001495
	30.425	-31.2884		29.35	0.00805	0.001865	0.01545	0.00284	0.000985	0.00344	0.004545	0.00229
	30.45	-22.0435		29.4	0.01015	0.001495	0.01725	0.001235	0.00211	0.00284	0.002415	0.00249
	30.475	-17.7743		29.45	0.0065	0.002735	0.004405	0.002115	0.00291	0.00286	0.00112	0.004455
	30.5	-23.3007		29.5	0.00535	0.002855	0.0073	0.00154	0.000725	0.00188	0.00122	0.00433
	30.525	-26.2472		29.55	0.00405	0.0002715	0.0118	0.003335	0.00173	0.00146	0.003465	0.00408
	30.55	-23.7442		29.6	0.00258	0.001955	0.00442	0.003075	0.001895	0.000735	0.004515	0.00256
	30.575	-24.9129		29.65	0.003225	0.00279	0.004795	0.00412	0.00156	0.00169	0.0031	0.001695
	30.6	-24.5209		29.7	0.002415	0.002955	0.00565	0.0048	0.001255	0.00134	0.00415	0.002465
	30.625	-23.9725		29.75	0.001875	0.002815	0.004645	0.0017	0.00373	0.000645	0.001575	0.00239
	30.65	-25.7919		29.8	0.0084	0.0001695	0.01495	0.00515	0.0065	0.000348	0.0066	0.00066
	30.675	-23.1866		29.85	0.01105	0.003235	0.00885	0.00373	0.004115	0.00281	0.002745	0.00288
	30.7	-22.6986		29.9	0.004465	0.00448	0.00725	0.00297	0.003545	0.00266	0.000915	0.00218
	30.725	-21.8125		29.95	0.00535	0.00515	0.0102	0.00297	0.00432	0.00217	0.00096	0.002595
	30.75	-19.5013		30	0.00306	0.00353	0.004685	0.002925	0.003125	0.001965	0.002895	0.004005
	30.775	-19.8679		30.05	0.000905	0.00145	0.00268	0.0064	0.002355	0.00122	0.002295	0.004645
	30.8	-20.2413		30.1	0.00361	0.00111	0.0072	0.0089	0.00217	0.002295	0.002085	0.0023
	30.825	-24.9605		30.15	0.00755	0.002755	0.0066	0.00465	0.002285	0.0016	0.002435	0.002355
	30.85	-26.0161		30.2	0.0105	0.004185	0.0106	0.00083	0.001805	0.00109	0.004305	0.00266
	30.875	-20.5194		30.25	0.0075	0.00394	0.01605	0.001955	0.000695	7.2e-05	0.0004335	0.0061
	30.9	-18.9119		30.3	0.002395	0.00248	0.0128	0.00322	0.001335	0.00108	0.001255	0.002445
	30.925	-20.7244		30.35	0.004125	0.001355	0.01265	0.003825	0.00297	0.00308	0.00204	0.001995
	30.95	-24.8198		30.4	0.00635	0.002295	0.01185	0.00182	0.00402	0.002045	0.0052	0.00243
	30.975	-27.5599		30.45	0.00505	0.001885	0.00655	0.0032	0.00316	0.001155	0.0052	0.00255
	31	-51.2365		30.5	0.0068	0.00159	0.0094	0.00433	0.003015	0.001785	0.002705	0.00272
	31.025	-27.7088		30.55	0.002895	0.00399	0.004555	0.00314	0.002425	0.002495	0.001815	0.003455
	31.05	-22.2086		30.6	0.0027	0.001845	0.0051	0.002555	0.002915	0.004165	0.00052	0.00494
	31.075	-32.2694		30.65	0.00113	0.002065	0.002395	0.004705	0.00418	0.0034	0.00336	0.00299
	31.1	-19.8181		30.7	0.002555	0.002715	0.00545	0.004625	0.0056	0.00375	0.004325	0.00153
	31.125	-27.3885		30.75	0.00131	0.00233	0.003865	0.00236	0.003045	0.003825	0.003695	0.00453
	31.15	-31.9202		30.8	0.0062	0.003615	0.0094	0.00755	0.002135	0.00227	0.00745	0.0076
	31.175	-24.1345		30.85	0.0077	0.002915	0.01205	0.00615	0.00295	0.00162	0.0053	0.004535
	31.2	-20.317		30.9	0.00665	0.001575	0.01185	0.00381	0.001995	0.003245	0.00525	0.00189
	31.225	-23.8539		30.95	0.00535	0.00135	0.01105	0.003035	0.00186	0.00179	0.004125	0.000515
	31.25	-29.6116		31	0.004065	0.001385	0.0081	0.00322	0.00282	0.003335	0.00535	0.003385
	31.275	-29.4923		31.05	0.00411	0.001025	0.00195	0.0027	0.00335	0.001995	0.0066	0.004415
	31.3	-25.1166		31.1	0.003765	0.00207	0.003565	0.001685	0.0053	0.00089	0.00384	0.001435
	31.325	-24.9224		31.15	0.00162	0.000865	0.00449	0.00312	0.0051	0.002775	0.00189	0.00129
	31.35	-21.4821		31.2	0.00342	0.00219	0.0052	0.00462	0.002965	0.00416	0.00442	0.00129
	31.375	-22.9554		31.25	0.0003015	0.001025	0.0048	0.0072	0.00495	0.002735	0.003385	0.002045
	31.4	-20.1849		31.3	0.00505	0.002385	0.00467	0.00685	0.005	0.00104	0.004775	0.001405
	31.425	-19.7034		31.35	0.004285	0.000335	0.00535	0.00451	0.00327	0.002395	0.004645	0.00082
	31.45	-25.3004		31.4	0.003115	0.003215	0.00426	0.00595	0.001145	0.002175	0.00181	0.002175
	31.475	-26.9579		31.45	0.003785	0.00384	0.00321	0.004465	0.002645	0.002655	0.001385	0.00281
	31.5	-27.448		31.5	0.004875	0.002685	0.0063	0.00181	0.003145	0.00281	0.00331	0.002295
	31.525	-19.7114		31.55	0.004655	0.00099	0.0087	0.00191	0.00413	0.0021	0.00655	0.00208
	31.55	-20.5834		31.6	0.00341	0.000665	0.00595	0.00236	0.002275	0.001815	0.0061	0.00124
	31.575	-30.1739		31.65	0.00456	0.00275	0.0062	0.00186	0.00324	0.001195	0.0013	0.001425
	31.6	-28.712		31.7	0.00493	0.00171	0.00479	0.0025	0.00241	0.001355	0.00422	0.002895
	31.625	-27.0364		31.75	0.00457	0.001695	0.001985	0.003465	0.00138	0.001435	0.00354	0.00383
	31.65	-24.317		31.8	0.00395	0.001755	0.00825	0.001665	0.000845	0.00174	0.0052	0.00146
	31.675	-23.7399		31.85	0.00635	0.00193	0.00725	0.00368	0.001645	0.002445	0.0001895	0.003325
	31.7	-28.9079		31.9	0.00725	0.00235	0.002445	0.00324	0.00112	0.00262	0.0038	0.00253
	31.725	-23.3737		31.95	0.00625	0.0037	0.002655	0.000905	0.0003385	0.003455	0.003345	0.003025
