# Supplementary material for: Two-tone distortion in reticular lamina vibration of the living cochlea
Source: Commun Biol. 2020 Jan 21;3:35. doi: 10.1038/s42003-020-0762-2 (PMC6972885; doi:10.1038/s42003-020-0762-2)
Supplement: Supplementary file 2 — Supplementary Data 2 [file 42003_2020_762_MOESM2_ESM.xlsx]

## Sheet: Sheet1
	Fig.2a	Fig.2b	Fig.2c	Fig.2d	Fig.2e	Fig.2f	Fig.2g	Fig.2h
Frequency (kHz)	Displacement (nm)	Displacement (nm)	Displacement (nm)	Displacement (nm)	Displacement (nm)	Displacement (nm)	Displacement (nm)	Displacement (nm)
0.5	0.054	0.01435	0.0585	0.03695	0.058	0.01785	0.04705	0.01035
0.55	0.0204	0.03695	0.04275	0.0246	0.069	0.0231	0.04325	0.0185
0.6	0.022	0.0207	0.0296	0.00415	0.059	0.0365	0.0352	0.024
0.65	0.03035	0.03285	0.074	0.01825	0.067	0.01475	0.02595	0.02605
0.7	0.0256	0.02175	0.0439	0.02835	0.078	0.02305	0.073	0.0177
0.75	0.0885	0.0276	0.05	0.04365	0.03765	0.02695	0.0715	0.0247
0.8	0.077	0.0335	0.04425	0.057	0.0425	0.02055	0.0905	0.05
0.85	0.0404	0.02695	0.0203	0.0359	0.02585	0.03375	0.086	0.0347
0.9	0.0434	0.01555	0.0204	0.02545	0.02515	0.01225	0.03665	0.0286
0.95	0.058	0.0169	0.02105	0.02075	0.02645	0.01585	0.02215	0.0358
1	0.04725	0.0162	0.0105	0.0116	0.01645	0.0236	0.063	0.0072
1.05	0.00735	0.0122	0.0303	0.002425	0.0203	0.0276	0.0535	0.04615
1.1	0.04915	0.01825	0.03385	0.01415	0.03455	0.0273	0.01635	0.0331
1.15	0.0143	0.00745	0.0081	0.01565	0.02775	0.0214	0.01825	0.0385
1.2	0.01695	0.0153	0.0276	0.00645	0.081	0.00535	0.0645	0.051
1.25	0.01415	0.0171	0.0107	0.01685	0.0745	0.01045	0.061	0.0462
1.3	0.03035	0.0149	0.0297	0.0266	0.049	0.01255	0.0216	0.01705
1.35	0.058	0.0118	0.0186	0.02325	0.0423	0.0099	0.01895	0.01535
1.4	0.03065	0.0184	0.02845	0.01665	0.02925	0.0089	0.02185	0.00945
1.45	0.0028	0.0112	0.0065	0.0164	0.01955	0.01735	0.02035	0.00755
1.5	0.0233	0.0185	0.02415	0.0149	0.0203	0.0117	0.03315	0.00289
1.55	0.04225	0.0271	0.03365	0.0128	0.02885	0.00505	0.0459	0.00945
1.6	0.01675	0.02625	0.0364	0.01375	0.054	0.01775	0.0312	0.01335
1.65	0.02115	0.01405	0.0179	0.0131	0.0403	0.01825	0.011	0.0193
1.7	0.0135	0.0136	0.01725	0.004935	0.0069	0.0153	0.00685	0.01605
1.75	0.03295	0.01575	0.02125	0.0165	0.0147	0.00134	0.0058	0.01265
1.8	0.04655	0.004445	0.0201	0.0168	0.00925	0.014	0.03085	0.01295
1.85	0.03285	0.0163	0.02975	0.01185	0.0165	0.0118	0.03845	0.01405
1.9	0.0056	0.0144	0.02835	0.02005	0.04525	0.0047	0.02995	0.0157
1.95	0.0116	0.0105	0.0955	0.0164	0.064	0.002815	0.0488	0.0116
2	0.01255	0.01345	0.1345	0.0163	0.02655	0.006	0.0413	0.0071
2.05	0.0139	0.00555	0.0675	0.03345	0.0077	0.00308	0.02955	0.01015
2.1	0.0172	0.0224	0.0285	0.02445	0.0074	0.0082	0.02445	0.02325
2.15	0.0362	0.01645	0.04805	0.0072	0.0191	0.015	0.03025	0.02585
2.2	0.0361	0.0049	0.0444	0.0146	0.0129	0.01545	0.0149	0.0303
2.25	0.00945	0.0117	0.0393	0.0095	0.0161	0.003795	0.0104	0.01265
2.3	0.0179	0.0087	0.03175	0.00615	0.0237	0.01155	0.0188	0.0131
2.35	0.01445	0.0111	0.0172	0.0085	0.02235	0.0111	0.0203	0.01755
2.4	0.01455	0.0123	0.0136	0.00363	0.0453	0.008	0.005	0.02155
2.45	0.00885	0.0192	0.02135	0.0138	0.0525	0.01335	0.0115	0.0133
2.5	0.0118	0.03085	0.01755	0.0127	0.03345	0.0128	0.0134	0.01315
2.55	0.0187	0.0226	0.0209	0.008	0.01245	0.00585	0.01275	0.0163
2.6	0.0163	0.01795	0.0283	0.007	0.0266	0.003725	0.02315	0.01015
2.65	0.02945	0.02245	0.001705	0.0045	0.0288	0.00336	0.02715	0.00825
2.7	0.01375	0.01415	0.04415	0.00441	0.0249	0.01	0.02145	0.01855
2.75	0.0052	0.0106	0.04005	0.0093	0.01665	0.01115	0.0192	0.0122
2.8	0.002435	0.0077	0.01825	0.0181	0.0212	0.01485	0.02365	0.01055
2.85	0.01365	0.00426	0.008	0.01475	0.0169	0.02075	0.0196	0.01265
2.9	0.02215	0.0128	0.0151	0.0138	0.01385	0.0269	0.01265	0.0082
2.95	0.01545	0.0067	0.0194	0.0101	0.0453	0.02505	0.0131	0.01595
3	0.0115	0.00875	0.01535	0.0103	0.086	0.0148	0.0068	0.01795
3.05	0.01385	0.0057	0.03485	0.01155	0.04995	0.0067	0.01255	0.01415
3.1	0.01495	0.0077	0.0319	0.00795	0.0073	0.01695	0.0202	0.0063
3.15	0.00246	0.0125	0.02325	0.0112	0.0106	0.0122	0.0055	0.007
3.2	0.01975	0.0095	0.0092	0.01375	0.0269	0.0111	0.0118	0.000675
3.25	0.0219	0.003825	0.01485	0.01575	0.01865	0.00235	0.0196	0.0125
3.3	0.0114	0.00705	0.0242	0.0105	0.0084	0.00675	0.01145	0.01475
3.35	0.01495	0.01355	0.0337	0.0064	0.01475	0.00298	0.01215	0.0141
3.4	0.01565	0.0142	0.0203	0.00895	0.0278	0.00323	0.0215	0.00585
3.45	0.0128	0.0103	0.0286	0.01235	0.01135	0.00685	0.02815	0.00515
3.5	0.0075	0.00955	0.01975	0.009	0.007	0.0058	0.02105	0.01105
3.55	0.01	0.00975	0.0133	0.00468	0.01205	0.00505	0.0118	0.0083
3.6	0.00875	0.00625	0.00785	0.002955	0.00775	0.0097	0.00436	0.01085
3.65	0.0016	0.004645	0.0086	0.004875	0.02115	0.0017	0.0098	0.0208
3.7	0.0064	0.004095	0.0109	0.002635	0.01145	0.0083	0.00165	0.0182
3.75	0.003045	0.001855	0.003695	0.00675	0.0107	0.0055	0.02285	0.00585
3.8	0.01355	0.002685	0.0022	0.00585	0.0157	0.00085	0.02715	0.000995
3.85	0.0145	0.001245	0.00545	0.001645	0.01565	0.0045	0.02145	0.00665
3.9	0.0132	0.004725	0.0085	0.002555	0.01245	0.0115	0.01095	0.00366
3.95	0.0074	0.002695	0.0096	0.0075	0.0121	0.01305	0.0401	0.0075
4	0.006	0.00795	0.0234	0.002595	0.01955	0.0088	0.081	0.00655
4.05	0.0073	0.01195	0.03275	0.00805	0.0228	0.00725	0.03795	0.003065
4.1	0.00655	0.0152	0.02725	0.00945	0.02125	0.0063	0.0115	0.01215
4.15	0.01095	0.00925	0.021	0.00437	0.0233	0.003205	0.00375	0.0122
4.2	0.00425	0.002325	0.00935	0.00505	0.01455	0.00298	0.00545	0.0083
4.25	0.004765	0.00242	0.0077	0.0061	0.001225	0.004145	0.003075	0.0073
4.3	0.0155	0.00735	0.00845	0.0061	0.01695	0.00615	0.007	0.0114
4.35	0.008	0.01235	0.0176	0.00785	0.0318	0.01055	0.004255	0.0078
4.4	0.0107	0.0104	0.02395	0.0054	0.02245	0.0102	0.01005	0.0078
4.45	0.00675	0.01075	0.0154	0.0109	0.00324	0.00845	0.01085	0.0121
4.5	0.01475	0.007	0.0171	0.0056	0.00283	0.0065	0.01045	0.0071
4.55	0.0072	0.00855	0.0148	0.00212	0.00439	0.00238	0.0073	0.01185
4.6	0.006	0.00625	0.0072	0.0055	0.00755	0.004965	0.0104	0.0065
4.65	0.01355	0.00256	0.00695	0.00446	0.00745	0.003605	0.0142	0.001715
4.7	0.0098	0.00191	0.01365	0.00625	0.0291	0.005	0.017	0.0087
4.75	0.003775	0.0066	0.0132	0.0064	0.02595	0.0068	0.0122	0.01135
4.8	0.0059	0.00565	0.0066	0.002135	0.0087	0.000665	0.0132	0.01185
4.85	0.0108	0.003565	0.00411	0.002895	0.00555	0.0055	0.0181	0.0135
4.9	0.0073	0.0054	0.00675	0.00775	0.0079	0.00079	0.0128	0.00605
4.95	0.00418	0.0004775	0.00535	0.00486	0.00114	0.000865	0.0059	0.00405
5	0.01265	0.0067	0.00985	0.002295	0.01215	0.004825	0.004525	0.003915
5.05	0.0134	0.0101	0.01445	0.00229	0.0168	0.00535	0.00745	0.00525
5.1	0.00468	0.00815	0.01335	0.0084	0.01225	0.00625	0.01605	0.0049
5.15	0.003655	0.00193	0.0098	0.0112	0.01445	0.00466	0.0082	0.00755
5.2	0.0115	0.00282	0.00775	0.00346	0.01265	0.0041	0.002175	0.00515
5.25	0.00905	0.0101	0.0123	0.00765	0.00935	0.003305	0.0093	0.003515
5.3	0.0124	0.00685	0.02285	0.0151	0.0109	0.008	0.01535	0.00755
5.35	0.0185	0.00535	0.0184	0.0166	0.00615	0.0149	0.0117	0.0078
5.4	0.0177	0.000482	0.0004355	0.00815	0.0063	0.00675	0.003195	0.00525
5.45	0.01985	0.0056	0.0055	0.00392	0.0084	0.003515	0.00775	0.00464
5.5	0.01265	0.00195	0.0117	0.00361	0.0173	0.0069	0.00585	0.00457
5.55	0.0113	0.00775	0.01295	0.0103	0.00975	0.00585	0.00545	0.00745
5.6	0.0171	0.004685	0.001845	0.0082	0.00795	0.004895	0.00815	0.00461
5.65	0.0093	0.00605	0.00239	0.0064	0.01345	0.00825	0.01205	0.00253
5.7	0.01205	0.00585	0.0105	0.0075	0.00358	0.0062	0.0168	0.00138
5.75	0.01	0.00412	0.01035	0.00505	0.0132	0.00321	0.0155	0.0036
5.8	0.002035	0.0037	0.0133	0.00675	0.0055	0.0054	0.01595	0.00915
5.85	0.006	0.0075	0.0106	0.00605	0.0147	0.004715	0.01285	0.0071
5.9	0.0134	0.00515	0.01295	0.00436	0.0117	0.00545	0.0055	0.00379
5.95	0.00965	0.003615	0.00895	0.003615	0.01755	0.0092	0.004125	0.00705
6	0.0087	0.000695	0.006	0.00351	0.01785	0.01025	0.0065	0.0127
6.05	0.0085	0.001135	0.0069	0.00615	0.00129	0.00535	0.01475	0.01585
6.1	0.0062	0.00725	0.002725	0.002835	0.00975	0.00635	0.01315	0.0092
6.15	0.0058	0.007	0.002685	0.003025	0.0089	0.00373	0.00775	0.0092
6.2	0.0064	0.00515	0.01425	0.0059	0.0085	0.00493	0.0101	0.00169
6.25	0.00825	0.0067	0.01535	0.004245	0.00915	0.00775	0.003535	0.00625
6.3	0.0103	0.0103	0.0052	0.004405	0.0129	0.0062	0.00176	0.00745
6.35	0.0147	0.0061	0.004695	0.00371	0.00835	0.00148	0.003395	0.004965
6.4	0.00625	0.00735	0.01105	0.003165	0.0116	0.003005	0.00765	0.0029
6.45	0.01145	0.00615	0.02305	0.00072	0.0122	0.0068	0.00885	0.004735
6.5	0.00795	0.002615	0.0149	0.004805	0.01875	0.00525	0.00575	0.00273
6.55	0.00374	0.00675	0.019	0.004625	0.01715	0.00353	0.01375	0.00615
6.6	0.0053	0.0117	0.0214	0.001175	0.0187	0.00251	0.01005	0.0057
6.65	0.0081	0.0071	0.0113	0.001245	0.0147	0.0078	0.01195	0.01465
6.7	0.0091	0.001095	0.00635	0.00073	0.002035	0.01405	0.0095	0.0141
6.75	0.00695	0.003175	0.0143	0.00289	0.00665	0.01325	0.009	0.0155
6.8	0.01435	0.0062	0.004905	0.0054	0.01475	0.00725	0.00443	0.01325
6.85	0.01205	0.00725	0.00438	0.002675	0.0085	0.001645	0.00535	0.01
6.9	0.00211	0.003235	0.01415	0.003555	0.004655	0.0059	0.00173	0.0074
6.95	0.00431	0.00345	0.01695	0.00417	0.0084	0.00675	0.00985	0.00785
7	0.00895	0.003665	0.01425	0.0061	0.01805	0.00274	0.0091	0.004765
7.05	0.00775	0.003415	0.01045	0.004785	0.02155	0.002745	0.0064	0.004095
7.1	0.00525	0.003595	0.004505	0.0027	0.0096	0.00885	0.0084	0.00735
7.15	0.002185	0.003415	0.00565	0.00362	0.01545	0.01065	0.00775	0.009
7.2	0.00935	0.004095	0.00555	0.00273	0.0073	0.0107	0.00505	0.00925
7.25	0.0127	0.00304	0.002515	0.00303	0.00975	0.0082	0.00895	0.00835
7.3	0.01115	0.00268	0.004345	0.0076	0.00815	0.002905	0.00725	0.00484
7.35	0.004565	0.0057	0.00205	0.00319	0.0067	0.00398	0.0124	0.003845
7.4	0.01075	0.0061	0.00975	0.0061	0.003805	0.00299	0.0153	0.0061
7.45	0.0134	0.00249	0.01645	0.001305	0.00905	0.00223	0.01065	0.004735
7.5	0.00635	0.00271	0.01185	0.0073	0.0064	0.00483	0.0111	0.0026
7.55	0.00167	0.00183	0.0134	0.004945	0.001275	0.00447	0.0115	0.00349
7.6	0.0074	0.004645	0.01325	0.00441	0.00475	0.0055	0.00985	0.009
7.65	0.01035	0.00835	0.00815	0.0076	0.0059	0.0065	0.0058	0.0055
7.7	0.00995	0.00335	0.01605	0.00635	0.0118	0.00625	0.0092	0.002945
7.75	0.01225	0.004085	0.0139	0.0053	0.0136	0.00875	0.01505	0.00735
7.8	0.01165	0.00084	0.0101	0.00346	0.00665	0.0095	0.01025	0.0075
7.85	0.0055	0.00399	0.0169	0.002155	0.01285	0.005	0.001765	0.004145
7.9	0.0073	0.00695	0.0071	0.00525	0.0143	0.00405	0.00665	0.003065
7.95	0.00575	0.00424	0.0122	0.00825	0.002925	0.00382	0.01725	0.003345
8	0.0051	0.001985	0.01155	0.003615	0.01265	0.00374	0.04365	0.004385
8.05	0.0077	0.00545	0.01	0.00221	0.0161	0.00224	0.0231	0.00605
8.1	0.0129	0.00905	0.0114	0.002675	0.00745	0.00675	0.0068	0.00755
8.15	0.0112	0.00429	0.0118	0.003585	0.00745	0.0121	0.002525	0.01
8.2	0.00137	0.002895	0.009	0.0015	0.00353	0.0108	0.0066	0.0099
8.25	0.000209	0.01135	0.00865	0.00247	0.01125	0.00301	0.003455	0.0055
8.3	0.003265	0.0061	0.0058	0.00685	0.0129	0.00458	0.00685	0.0067
8.35	0.0079	0.00785	0.003825	0.00118	0.00479	0.00104	0.0057	0.0092
8.4	0.01175	0.0075	0.0083	0.00453	0.00493	0.00407	0.00655	0.00252
8.45	0.0092	0.00535	0.0114	0.00094	0.01265	0.0055	0.00885	0.0058
8.5	0.00735	0.003605	0.0102	0.005	0.01675	0.003675	0.00915	0.00725
8.55	0.00442	0.00392	0.00267	0.0092	0.0143	0.000385	0.00705	0.0076
8.6	0.00745	0.00785	0.004135	0.00755	0.0089	0.005	0.001985	0.00471
8.65	0.002085	0.0088	0.003165	0.0056	0.003925	0.002975	0.0067	0.004695
8.7	0.00269	0.0089	0.0097	0.00449	0.004595	0.00625	0.0064	0.0071
8.75	0.0002455	0.00585	0.00525	0.00253	0.0114	0.002895	0.0104	0.00815
8.8	0.001905	0.0004365	0.008	0.00098	0.01625	0.003465	0.0123	0.00142
8.85	0.0076	0.00216	0.006	0.00452	0.0159	0.004265	0.01215	0.003665
8.9	0.0095	0.000665	0.0184	0.00695	0.004615	0.00114	0.0096	0.0093
8.95	0.00875	0.001465	0.01135	0.00565	0.0157	0.001155	0.01115	0.00675
9	0.0129	0.00364	0.00685	0.00452	0.0211	0.001615	0.004065	0.003745
9.05	0.0061	0.004	0.00855	0.002665	0.00945	0.002365	0.00855	0.00565
9.1	0.002575	0.004625	0.00965	0.001415	0.00178	0.002885	0.012	0.00775
9.15	0.0054	0.002755	0.011	0.0052	0.00058	0.003765	0.01225	0.00217
9.2	0.0067	0.00575	0.0094	0.0061	0.005	0.0061	0.0068	0.00705
9.25	0.00515	0.0086	0.0071	0.00406	0.001225	0.004865	0.005	0.0095
9.3	0.0067	0.00394	0.0077	0.003315	0.002865	0.0023	0.0074	0.0099
9.35	0.004335	0.00494	0.00545	0.00305	0.001555	0.00449	0.011	0.01075
9.4	0.00309	0.0066	0.01125	0.00462	0.01165	0.00236	0.009	0.00885
9.45	0.0052	0.00155	0.0077	0.00795	0.019	0.006	0.00525	0.003455
9.5	0.0074	0.001925	0.003235	0.00234	0.0107	0.00431	0.00274	0.00119
9.55	0.00319	0.00192	0.0119	0.00211	0.00222	0.000595	0.00985	0.00232
9.6	0.003595	0.00268	0.0078	0.00323	0.002215	0.002975	0.0138	0.00308
9.65	0.00363	0.00478	0.0042	0.0064	0.00545	0.003985	0.007	0.00685
9.7	0.00203	0.0054	0.00384	0.0082	0.0127	0.00267	0.00675	0.004215
9.75	0.00785	0.00765	0.0074	0.00615	0.0124	0.003115	0.0078	0.0051
9.8	0.0079	0.00705	0.01125	0.0055	0.004445	0.0012	0.00725	0.00675
9.85	0.00203	0.004905	0.0112	0.0059	0.00665	0.000635	0.004695	0.004935
9.9	0.00159	0.00585	0.01205	0.001125	0.00391	0.00327	0.00535	0.00295
9.95	0.004925	0.00745	0.00745	0.003135	0.004835	0.00227	0.002505	0.00545
10	0.004495	0.00494	0.00242	0.00284	0.00545	0.00134	0.0068	0.0063
10.05	0.0089	0.00319	0.004655	0.0003815	0.0032	0.0018	0.008	0.0058
10.1	0.01145	0.0051	0.002935	0.00308	0.00362	0.0054	0.003635	0.002245
10.15	0.01355	0.0059	0.0004815	0.004965	0.0108	0.00352	0.01075	0.003795
10.2	0.0089	0.00316	0.0034	0.003465	0.0218	0.00272	0.00875	0.00259
10.25	0.00525	0.004585	0.00665	0.00355	0.0159	0.00309	0.00905	0.004435
10.3	0.00785	0.0075	0.0062	0.002845	0.00535	0.001345	0.00715	0.004035
10.35	0.00162	0.0086	0.000915	0.003375	0.00394	0.00176	0.002975	0.002265
10.4	0.004285	0.00346	0.0054	0.00456	0.00375	0.00555	0.001555	0.004435
10.45	0.01185	0.00419	0.012	0.0061	0.00875	0.007	0.00276	0.00151
10.5	0.0128	0.001495	0.0192	0.00286	0.0091	0.0094	0.00373	0.00172
10.55	0.0073	0.00194	0.01565	0.00515	0.0088	0.0063	0.00487	0.002925
10.6	0.003005	0.004935	0.0089	0.00865	0.0104	0.003365	0.0067	0.001945
10.65	0.003945	0.003215	0.0055	0.0094	0.0055	0.002005	0.00281	0.00152
10.7	0.00825	0.00344	0.00494	0.00466	0.00262	0.001885	0.003655	0.0081
10.75	0.00935	0.00484	0.00635	0.0051	0.00475	0.00358	0.00715	0.0085
10.8	0.0071	0.00489	0.00191	0.002535	0.00192	0.003515	0.002865	0.00358
10.85	0.01045	0.004615	0.00458	0.00145	0.0059	0.00051	0.00615	0.002325
10.9	0.00865	0.00154	0.00715	0.00477	0.0095	0.002955	0.0071	0.004835
10.95	0.004305	0.0061	0.004735	0.0081	0.00875	0.003665	0.000405	0.0066
11	0.00231	0.00635	0.00494	0.007	0.0094	0.001415	0.0061	0.00895
11.05	0.0124	0.004195	0.0067	0.004045	0.006	0.00241	0.0091	0.0101
11.1	0.01585	0.000875	0.0064	0.003805	0.00464	0.003925	0.0116	0.00645
11.15	0.0099	0.001605	0.00785	0.00259	0.0059	0.003305	0.004775	0.002325
11.2	0.003815	0.00316	0.0113	0.00386	0.003735	0.002665	0.004815	0.00051
11.25	0.00079	0.003545	0.00317	0.00675	0.00261	0.004055	0.003195	0.003585
11.3	0.0071	0.00457	0.0105	0.00555	0.0055	0.00354	0.0062	0.006
11.35	0.0093	0.00264	0.00835	0.00261	0.001025	0.00236	0.002045	0.0072
11.4	0.00474	0.000975	0.004375	0.001615	0.0017	0.002195	0.00314	0.00565
11.45	0.004155	0.00115	0.002935	0.00196	0.004365	0.002535	0.00745	0.00189
11.5	0.002165	0.001025	0.000775	0.003755	0.004855	0.00464	0.00645	0.004175
11.55	0.002895	0.00545	0.0092	0.002655	0.0097	0.0072	0.00381	0.00287
11.6	0.0052	0.0053	0.0109	0.004165	0.00765	0.0084	0.003345	0.002815
11.65	0.00325	0.00277	0.0001135	0.004305	0.00286	0.00755	0.00935	0.00263
11.7	0.011	0.00354	0.00845	0.00184	0.003515	0.00935	0.0072	0.001465
11.75	0.0102	0.001065	0.008	0.004495	0.004955	0.00695	0.00139	0.00625
11.8	0.00214	0.004025	0.004685	0.00615	0.003755	0.0023	0.003745	0.00462
11.85	0.0079	0.0058	0.0018	0.00665	0.01255	0.00133	0.006	0.003675
11.9	0.002445	0.003365	0.00137	0.00495	0.01	0.00169	0.0098	0.00297
11.95	0.01025	0.001245	0.001825	0.0003865	0.0193	0.00379	0.0383	0.003065
12	0.00295	0.003195	0.002385	0.001765	0.0336	0.00403	0.071	0.00212
12.05	0.00865	0.00341	0.00615	0.001285	0.01985	0.00234	0.04165	0.00216
12.1	0.01105	0.0026	0.0091	0.001285	0.0088	0.00383	0.00845	0.00535
12.15	0.0107	0.0051	0.004375	0.00343	0.01155	0.00515	0.0079	0.00545
12.2	0.00725	0.00515	0.000965	0.0086	0.0105	0.00755	0.004445	0.002595
12.25	0.0096	0.00433	0.00191	0.00975	0.00835	0.004805	0.00256	0.00149
12.3	0.0149	0.003505	0.00422	0.0061	0.00815	0.0013	0.00329	0.00131
12.35	0.01055	0.000605	0.00875	0.003405	0.002435	0.00161	0.00345	0.00227
12.4	0.003655	0.00141	0.01455	0.002175	0.0079	0.00104	0.004565	0.0053
12.45	0.001945	0.002425	0.0091	0.003085	0.007	0.001915	0.00595	0.0073
12.5	0.0092	0.00237	0.0097	0.00354	0.00355	0.00345	0.00472	0.0047
12.55	0.00985	0.00261	0.00482	0.00109	0.00351	0.000795	0.003785	0.00248
12.6	0.00695	0.003055	0.0037	0.002095	0.00345	0.004865	0.00855	0.004185
12.65	0.0083	0.00635	0.0051	0.00309	0.00381	0.003035	0.004275	0.00635
12.7	0.001955	0.00575	0.00448	0.004505	0.004105	0.00438	0.00236	0.00765
12.75	0.0074	0.00255	0.0109	0.004905	0.00111	0.0082	0.00403	0.00411
12.8	0.0113	0.004255	0.01155	0.00481	0.00855	0.0096	0.0056	0.002725
12.85	0.00905	0.00287	0.01	0.004375	0.0067	0.00755	0.0071	0.00635
12.9	0.00272	0.004115	0.01235	0.003745	0.003715	0.0075	0.00915	0.00467
12.95	0.0054	0.0022	0.0061	0.00372	0.0094	0.00615	0.0051	0.002245
13	0.00555	0.004405	0.00232	0.00386	0.00945	0.001675	0.001725	0.00101
13.05	0.0064	0.00491	0.00885	0.004	0.0055	0.000505	0.00381	0.00354
13.1	0.00349	0.002825	0.00805	0.004425	0.00695	0.001785	0.001195	0.001945
13.15	0.00295	0.002495	0.00695	0.00333	0.00476	0.00314	0.00675	0.00081
13.2	0.006	0.002225	0.000427	0.004795	0.0105	0.00412	0.0069	0.00189
13.25	0.00285	0.00146	0.0058	0.00362	0.001545	0.00325	0.00775	0.00615
13.3	0.0071	0.00186	0.00421	0.00236	0.0081	0.000935	0.0079	0.003495
13.35	0.01055	0.0029	0.00705	0.001535	0.0069	0.002945	0.0063	0.003185
13.4	0.0089	0.001005	0.00496	0.003605	0.00505	0.003895	0.00402	0.004315
13.45	0.01155	0.003425	0.001295	0.002485	0.005	0.00146	0.00494	0.00187
13.5	0.01115	0.00382	0.00645	0.00464	0.004865	0.0021	0.0056	0.001935
13.55	0.0064	0.00224	0.00815	0.00294	0.002325	0.00197	0.00399	0.0054
13.6	0.0088	0.001315	0.00565	0.001985	0.00665	0.00139	0.003145	0.0064
13.65	0.004795	0.00124	0.00615	0.00118	0.00975	0.002605	0.004025	0.0075
13.7	0.00313	0.000307	0.00625	0.001065	0.01315	0.002195	0.0056	0.00835
13.75	0.0085	0.00246	0.002665	0.004535	0.00498	0.00082	0.00367	0.0091
13.8	0.00845	0.002135	0.003395	0.00535	0.0058	0.0015	0.00094	0.0063
13.85	0.00491	0.00505	0.0052	0.00119	0.00334	0.000855	0.003705	0.0081
13.9	0.00424	0.004555	0.00525	0.00376	0.002255	0.002475	0.00397	0.00715
13.95	0.00322	0.00158	0.00625	0.00475	0.00285	0.00408	0.004195	0.003125
14	0.0039	0.002685	0.0065	0.003595	0.0064	0.001715	0.00615	0.00495
14.05	0.00273	0.001745	0.00453	0.00354	0.0102	0.00188	0.0062	0.00405
14.1	0.0071	0.00411	0.004435	0.00222	0.00491	0.000895	0.00241	0.001175
14.15	0.00605	0.00483	0.0027	0.003825	0.00223	0.00109	0.00329	0.002655
14.2	0.00301	0.00274	0.00284	0.00288	0.003125	0.00092	0.0049	0.00336
14.25	0.001475	0.004375	0.0052	0.001755	0.0066	0.00252	0.0067	0.00535
14.3	0.004445	0.0055	0.00224	0.000515	0.00675	0.0056	0.00775	0.004635
14.35	0.0075	0.00381	0.003705	0.00469	0.003715	0.004955	0.0079	0.00755
14.4	0.0067	0.002605	0.00258	0.0061	0.0068	0.001855	0.0063	0.006
14.45	0.00685	0.003765	0.0062	0.001795	0.00372	0.00062	0.001415	0.0055
14.5	0.0063	0.0051	0.004635	0.002985	0.00402	0.002405	0.0051	0.0054
14.55	0.003585	0.00338	0.0053	0.00373	0.00225	0.00437	0.0077	0.00835
14.6	0.001315	0.00131	0.0066	0.00209	0.0061	0.002365	0.0052	0.002425
14.65	0.0066	0.002155	0.004495	0.002025	0.01075	0.003665	0.00164	0.002905
14.7	0.0095	0.00488	0.00113	0.00324	0.0094	0.004585	0.00435	0.00158
14.75	0.0054	0.004195	0.00099	0.00545	0.002585	0.003065	0.0051	0.001285
14.8	0.001755	0.001705	0.0064	0.0024	0.0001705	0.00128	0.00402	0.00116
14.85	0.00165	0.0028	0.0092	0.000915	0.00134	0.00238	0.000945	0.001785
14.9	0.0066	0.00374	0.00406	0.00254	0.003765	0.002785	0.002115	0.002855
14.95	0.00895	0.00492	0.002085	0.00359	0.06	0.004855	0.00408	0.00715
15	0.0065	0.00378	0.0077	0.002105	0.124	0.00431	0.004695	0.0087
15.05	0.003635	0.00209	0.003335	0.00655	0.066	0.00182	0.005	0.0053
15.1	0.00164	0.00249	0.002305	0.00615	0.0057	0.002315	0.001535	0.00313
15.15	0.00367	0.002045	0.0081	0.001475	0.00885	0.00358	0.00266	0.00254
15.2	0.004535	0.00288	0.00665	0.002655	0.0084	0.00214	0.002915	0.00449
15.25	0.00389	0.0059	0.004125	0.002495	0.00555	0.00206	0.00176	0.0067
15.3	0.00113	0.004375	0.00262	0.00171	0.0066	0.00171	0.0003135	0.00595
15.35	0.001355	0.002235	0.0044	0.00428	0.0111	0.002295	0.00362	0.00535
15.4	0.00299	0.0037	0.0073	0.00278	0.004355	0.00185	0.00229	0.00515
15.45	0.003795	0.004535	0.00845	0.00485	0.003125	0.00134	0.00369	0.000905
15.5	0.004205	0.004065	0.00412	0.004545	0.002915	0.000585	0.002345	0.00297
15.55	0.0059	0.0022	0.002315	0.000745	0.0033	0.003775	0.002115	0.00276
15.6	0.00364	0.002335	0.003275	0.003015	0.002935	0.0046	0.003675	0.002935
15.65	0.00625	0.00293	0.00725	0.003705	0.002525	0.000167	0.00675	0.001345
15.7	0.001435	0.0032	0.00945	0.001595	0.00415	0.002085	0.00386	0.001035
15.75	0.0028	0.00515	0.0111	0.00141	0.00423	0.00462	0.001535	0.00316
15.8	0.001025	0.004895	0.0085	0.002635	0.0109	0.00374	0.00122	0.004705
15.85	0.002905	0.00349	0.004525	0.002435	0.01455	0.002015	0.002585	0.00199
15.9	0.0073	0.00975	0.00795	0.001995	0.0101	0.001905	0.004425	0.000575
15.95	0.00755	0.00945	0.0101	0.00535	0.001385	0.001045	0.1325	0.00294
16	0.0057	0.0076	0.0095	0.004295	0.003165	0.003815	0.2585	0.00494
16.05	0.00327	0.0075	0.002505	0.00228	0.001965	0.004375	0.1295	0.0073
16.1	0.00231	0.0065	0.00103	0.0055	0.004255	0.002435	0.002815	0.00815
16.15	0.00565	0.0051	0.00169	0.0063	0.004825	0.003035	0.002385	0.00505
16.2	0.00407	0.0038	0.00186	0.00374	0.003265	0.002815	0.0025	0.000715
16.25	0.00695	0.00307	0.00251	0.003175	0.00327	0.00124	0.00615	0.00247
16.3	0.01285	0.000266	0.00475	0.00575	0.0067	0.00183	0.0058	0.00491
16.35	0.0124	0.00148	0.0064	0.003305	0.0088	0.001205	0.001945	0.0063
16.4	0.0099	0.004115	0.01165	0.0055	0.0067	0.002335	0.00401	0.0071
16.45	0.00457	0.003205	0.01305	0.00575	0.00825	0.00342	0.003605	0.0069
16.5	0.00098	0.001255	0.00785	0.00407	0.00795	0.003335	0.00735	0.00675
16.55	0.001405	0.00342	0.00555	0.00555	0.002475	0.003745	0.00675	0.007
16.6	0.003765	0.00456	0.00413	0.00377	0.0064	0.00406	0.002465	0.0038
16.65	0.00725	0.00376	0.004275	0.000735	0.004245	0.0062	0.00555	0.001135
16.7	0.0094	0.002055	0.00695	0.00202	0.0055	0.00323	0.00412	0.003595
16.75	0.0073	0.00392	0.0111	0.00181	0.00465	0.001285	0.000795	0.002365
16.8	0.0036	0.00251	0.01275	0.001055	0.0065	0.00155	0.00304	0.003685
16.85	0.00825	0.0055	0.00925	0.006	0.0094	0.0004	0.004405	0.00565
16.9	0.003085	0.003555	0.0094	0.0074	0.00481	0.000985	0.00705	0.00264
16.95	0.0052	0.002705	0.01245	0.003835	0.00408	0.002865	0.00525	0.00333
17	0.01	0.003645	0.0087	0.003545	0.00885	0.002965	0.00815	0.00515
17.05	0.00655	0.00555	0.00565	0.00103	0.00555	0.001895	0.0093	0.0065
17.1	0.002615	0.00655	0.00775	0.00424	0.0081	0.000615	0.0052	0.0055
17.15	0.00443	0.0057	0.01165	0.00555	0.00327	0.0035	0.00398	0.0053
17.2	0.00675	0.00322	0.00845	0.00255	0.00207	0.00491	0.004875	0.00475
17.25	0.0091	0.00327	0.00306	0.00157	0.002575	0.00389	0.00496	0.00463
17.3	0.0125	0.00496	0.000675	0.00325	0.001285	0.00419	0.000148	0.0061
17.35	0.0099	0.00451	0.00322	0.00427	0.00464	0.000324	0.00314	0.00535
17.4	0.00361	0.00413	0.001	0.00378	0.004645	0.001705	0.0051	0.0053
17.45	0.0051	0.003475	0.00705	0.00595	0.00117	0.001185	0.0036	0.003205
17.5	0.003725	0.004275	0.01275	0.0071	0.00745	0.002955	0.00404	0.00317
17.55	0.002365	0.004595	0.01205	0.0069	0.00965	0.00396	0.0046	0.003395
17.6	0.0063	0.001605	0.003065	0.00324	0.00985	0.00285	0.00136	0.00388
17.65	0.00595	0.00228	0.0058	0.001715	0.0062	0.002825	0.003995	0.003185
17.7	0.00302	0.002785	0.0073	0.004165	0.003175	0.004135	0.006	0.00294
17.75	0.000257	0.00315	0.0052	0.00367	0.00515	0.00336	0.00371	0.0037
17.8	0.00216	0.00176	0.0055	0.00145	0.003725	0.000306	0.00283	0.001385
17.85	0.00487	0.00404	0.0011	0.00137	0.00407	0.00173	0.004675	0.003205
17.9	0.004615	0.003475	0.0051	0.000725	0.001455	0.000354	0.001845	0.004955
17.95	0.00308	0.00218	0.04335	0.00322	0.267	0.00785	0.0053	0.00344
18	0.0058	0.00196	0.0855	0.00344	0.53	0.0191	0.00965	0.00149
18.05	0.004755	0.002705	0.04175	0.001525	0.2675	0.01035	0.00313	0.00445
18.1	0.00535	0.00206	0.00975	0.00295	0.006	0.0018	0.00496	0.00418
18.15	0.0089	0.002055	0.0059	0.004595	0.00725	0.0021	0.00655	0.00489
18.2	0.0095	0.001485	0.00278	0.002505	0.0072	0.002255	0.00855	0.0067
18.25	0.00515	0.004145	0.00585	0.00116	0.004645	0.003105	0.0041	0.003625
18.3	0.00218	0.003685	0.00595	0.001745	0.001005	0.004425	0.00168	0.00084
18.35	0.00505	0.003795	0.00525	0.002895	0.00416	0.002765	0.001575	0.00341
18.4	0.00745	0.003035	0.002845	0.003525	0.00175	0.002075	0.004785	0.0054
18.45	0.0101	0.000555	0.00121	0.004155	0.001645	0.004065	0.00445	0.003565
18.5	0.0065	0.0004805	0.00357	0.00337	0.00496	0.0058	0.003485	0.002695
18.55	0.001875	0.001665	0.00067	0.002465	0.0098	0.00555	0.00268	0.004405
18.6	0.00281	0.00208	0.00424	0.004425	0.00695	0.00221	0.0085	0.004595
18.65	0.000675	0.002435	0.00358	0.000495	0.002255	0.003375	0.0104	0.000595
18.7	0.00267	0.00409	0.00214	0.003515	0.00263	0.00121	0.00499	0.00243
18.75	0.00348	0.001655	0.002805	0.00124	0.0079	0.003205	0.00134	0.00173
18.8	0.00373	0.00131	0.00321	0.00303	0.0074	0.002835	0.001505	0.00458
18.85	0.00368	0.004275	0.002845	0.00373	0.00705	0.002305	0.00304	0.00295
18.9	0.003925	0.00497	0.004455	0.00309	0.00615	0.000705	0.00665	0.002775
18.95	0.004205	0.002415	0.004795	0.003815	0.0057	0.00092	0.002015	0.0025
19	0.000755	0.00055	0.003415	0.002545	0.004265	0.001935	0.004385	0.001315
19.05	0.001255	0.00158	0.002905	0.00108	0.002495	0.002015	0.00379	0.001895
19.1	0.00176	0.00174	0.00284	0.00489	0.0069	0.00371	0.00312	0.00244
19.15	0.00206	0.00122	0.004465	0.00282	0.003185	0.0037	0.003075	0.00485
19.2	0.001575	0.00257	0.00194	0.004355	0.002455	0.00424	0.001415	0.003495
19.25	0.00348	0.00237	0.001915	0.00471	0.0075	0.00272	0.0062	0.002575
19.3	0.0053	0.00416	0.00291	0.00119	0.0084	0.001505	0.0064	0.004055
19.35	0.00321	0.0022	0.00398	0.00196	0.00442	0.001275	0.00378	0.001805
19.4	0.000875	0.00328	0.001785	0.00138	0.002945	0.002385	0.00142	0.00278
19.45	0.004545	0.003705	0.00411	0.00256	0.00705	0.00369	0.003665	0.00489
19.5	0.003295	0.00248	0.00725	0.002675	0.0079	0.00135	0.002565	0.002755
19.55	0.00291	0.000825	0.0064	0.00297	0.00432	0.004665	0.00401	0.001245
19.6	0.006	0.004225	0.002325	0.0036	0.00437	0.00471	0.004705	0.00369
19.65	0.003135	0.00436	0.003005	0.001725	0.00575	0.00396	0.0082	0.003745
19.7	0.00105	0.0051	0.00705	0.001515	0.00183	0.00453	0.00895	0.002055
19.75	0.004305	0.00402	0.0081	0.00232	0.0048	0.003025	0.00635	0.0024
19.8	0.00775	0.00248	0.00257	0.002985	0.00615	0.001505	0.0052	0.002265
19.85	0.0061	0.001665	0.00309	0.00263	0.004075	0.0004935	0.00185	0.003075
19.9	0.00535	0.00427	0.002155	0.00431	0.00271	0.002915	0.004455	0.0054
19.95	0.0077	0.003785	0.241	0.0192	0.001775	0.002955	1.225	0.1975
20	0.00995	0.00357	0.482	0.04325	0.0085	0.004915	2.43	0.403
20.05	0.003585	0.00071	0.244	0.0244	0.00965	0.004515	1.21	0.203
20.1	0.001185	0.00126	0.00363	0.003255	0.0096	0.003045	0.00147	0.002915
20.15	0.003815	0.002025	0.002195	0.002415	0.0042	0.002745	0.00625	0.00136
20.2	0.009	0.00227	0.00127	0.003805	0.0102	0.004815	0.00535	0.000735
20.25	0.00795	0.002605	0.003395	0.00755	0.0054	0.0057	0.00148	0.00107
20.3	0.00615	0.003855	0.0059	0.005	0.00735	0.003085	0.004595	0.00157
20.35	0.0086	0.003305	0.00264	0.000915	0.0086	0.00247	0.004395	0.004985
20.4	0.0052	0.001935	0.001515	0.000995	0.01135	0.0034	0.00515	0.00388
20.45	0.0053	0.00264	0.0053	0.002045	0.0084	0.001415	0.00515	0.00645
20.5	0.00535	0.004995	0.00429	0.001115	0.0059	0.003575	0.004265	0.004595
20.55	0.00282	0.003705	0.003555	0.00084	0.0054	0.001885	0.00397	0.00138
20.6	0.00515	0.002475	0.0053	0.002585	0.0054	0.00197	0.003935	0.0053
20.65	0.00499	0.002375	0.0061	0.00289	0.00367	0.001715	0.005	0.0069
20.7	0.00276	0.00242	0.00169	0.001005	0.00352	0.00159	0.00074	0.00463
20.75	0.00071	0.00241	0.004275	0.0002895	0.01005	0.00449	0.00164	0.002295
20.8	0.00144	0.00124	0.004315	0.00178	0.0044	0.004565	0.00276	0.003305
20.85	0.00102	0.002245	0.001605	0.002595	0.0051	0.004175	0.00214	0.002705
20.9	0.004615	0.003035	0.00212	0.001925	0.01495	0.00595	0.00221	0.00468
20.95	0.0202	0.001995	0.00425	0.00332	1.955	0.3585	0.0057	0.0063
21	0.0435	0.00855	0.00745	0.001965	3.895	0.725	0.00359	0.0053
21.05	0.0202	0.0068	0.003	0.000835	1.94	0.362	0.003065	0.00244
21.1	0.0064	0.004495	0.00505	0.001655	0.00375	0.004435	0.003225	0.004725
21.15	0.00755	0.00605	0.00248	0.002065	0.01015	0.004255	0.00496	0.002525
21.2	0.0097	0.00195	0.0087	0.000715	0.0058	0.00273	0.004585	0.0073
21.25	0.004825	0.00066	0.0086	0.00188	0.01425	0.0004685	0.00193	0.00795
21.3	0.004315	0.000905	0.003595	0.00364	0.0116	0.00327	0.00453	0.002645
21.35	0.003095	0.00261	0.0074	0.002105	0.01	0.001615	0.0035	0.00308
21.4	0.0064	0.00315	0.0077	0.002555	0.00378	0.00152	0.003025	0.002735
21.45	0.00845	0.003345	0.00515	0.003225	0.00715	0.0024	0.00595	0.00173
21.5	0.0077	0.003415	0.003325	0.003465	0.0094	0.003815	0.007	0.00145
21.55	0.00058	0.004785	0.004075	0.003645	0.0095	0.002705	0.004175	0.00138
21.6	0.00645	0.0051	0.001365	0.00134	0.00705	0.001575	0.00107	0.0012
21.65	0.004095	0.00443	0.00565	0.003675	0.0065	0.00138	0.00284	0.00133
21.7	0.001685	0.002255	0.00655	0.00196	0.00685	0.00304	0.00424	0.001865
21.75	0.0002315	0.001615	0.003475	0.00061	0.00555	0.002765	0.002645	0.00277
21.8	0.00334	0.00127	0.00465	0.00186	0.0053	0.00298	0.001875	0.002115
21.85	0.003975	0.001065	0.003395	0.00123	0.00439	0.00193	0.00081	0.00449
21.9	0.00705	0.00089	0.00865	0.001965	0.0052	0.000281	0.003235	0.000479
21.95	0.1605	0.02885	2.015	0.515	0.00413	0.000925	0.00255	0.002185
22	0.323	0.053	4.025	1.025	0.00565	0.002045	0.003225	0.001445
22.05	0.1625	0.0246	2.015	0.515	0.001165	0.00413	0.0052	0.004235
22.1	0.004205	0.00063	0.0125	0.002135	0.003225	0.004205	0.00805	0.005
22.15	0.00555	0.0013	0.00325	0.0053	0.00363	0.00161	0.0072	0.00342
22.2	0.0064	0.00213	0.00565	0.001975	0.002165	0.001875	0.004775	0.00222
22.25	0.004865	0.002675	0.003715	0.001675	0.003135	0.001725	0.0025	0.001675
22.3	0.00486	0.002335	0.004745	0.00376	0.003375	0.00292	0.0069	0.003165
22.35	0.002805	0.00219	0.00555	0.00326	0.0055	0.004295	0.00935	0.00313
22.4	0.00253	0.00346	0.002605	0.0036	0.00645	0.003345	0.007	0.001785
22.45	0.0071	0.00165	0.003	0.001415	0.0116	0.001675	0.00159	0.000995
22.5	0.0064	0.00075	0.0111	0.00267	0.01375	0.00215	0.00112	0.003155
22.55	0.001625	0.00425	0.003225	0.00271	0.01125	0.002625	0.00329	0.004775
22.6	0.002605	0.004435	0.004365	0.0003585	0.004525	0.00155	0.0052	0.00375
22.65	0.00575	0.003635	0.0083	0.001145	0.00275	0.00254	0.002	0.003335
22.7	0.0071	0.00326	0.01065	0.002835	0.004275	0.00226	0.002975	0.00207
22.75	0.01005	0.002885	0.0062	0.002385	0.0055	0.00263	0.002665	0.002235
22.8	0.0035	0.0013	0.002125	0.0003315	0.00615	0.001595	0.003825	0.00345
22.85	0.01175	0.00327	0.003715	0.00227	0.004835	0.002975	0.00401	0.004185
22.9	0.0143	0.003165	0.0101	0.00174	0.0055	0.004395	0.00217	0.00575
22.95	1.695	0.605	0.00695	0.00273	0.00605	0.002575	0.001445	0.0058
23	3.39	1.205	0.0056	0.00211	0.0034	0.00139	0.00325	0.0043
23.05	1.69	0.605	0.003505	0.00251	0.0077	0.000965	0.00565	0.00447
23.1	0.01315	0.004295	0.00109	0.00233	0.00885	0.001815	0.000367	0.002325
23.15	0.004355	0.0052	0.00451	0.004105	0.0056	0.00118	0.00282	0.001075
23.2	0.004165	0.00449	0.00685	0.003665	0.00515	0.000323	0.002925	0.003485
23.25	0.004485	0.003505	0.004645	0.00373	0.00745	0.00299	0.001915	0.002965
23.3	0.00094	0.006	0.00201	0.0039	0.001845	0.004355	0.0043	0.002575
23.35	0.003245	0.00425	0.00419	0.003115	0.00615	0.00233	0.0051	0.00525
23.4	0.00329	0.004235	0.00402	0.00068	0.00825	0.00093	0.001105	0.002525
23.45	0.00252	0.002915	0.0069	0.002095	0.00464	0.002445	0.000351	0.00439
23.5	0.00655	0.00364	0.00398	0.00155	0.0051	0.001855	0.000321	0.004325
23.55	0.00348	0.003095	0.003305	0.00125	0.00236	0.00369	0.00149	0.00379
23.6	0.004025	0.00525	0.00393	0.00274	0.003885	0.00595	0.00415	0.0037
23.65	0.00223	0.004305	0.00317	0.00244	0.004645	0.004075	0.00184	0.00294
23.7	0.00745	0.0026	0.003575	0.000358	0.001005	0.00141	0.00318	0.006
23.75	0.00565	0.001205	0.004035	0.001635	0.00254	0.001455	0.00625	0.0055
23.8	0.00153	0.001825	0.00385	0.00195	0.001515	0.002045	0.00366	0.00272
23.85	0.00314	0.001915	0.00325	0.00185	0.00196	0.002645	0.003865	0.00425
23.9	0.00665	0.00235	0.0074	0.002435	0.00094	0.00515	0.00192	0.0068
23.95	0.102	0.071	0.1485	0.089	0.371	0.127	0.715	0.1745
24	0.205	0.1395	0.31	0.176	0.745	0.2585	1.42	0.355
24.05	0.104	0.0685	0.162	0.087	0.374	0.13	0.715	0.1775
24.1	0.001565	0.001065	0.0052	0.000675	0.00323	0.000975	0.0003645	0.001225
24.15	0.00386	0.00535	0.00289	0.0004175	0.004275	0.00094	0.007	0.002245
24.2	0.00775	0.00338	0.00456	0.001055	0.002745	0.00227	0.00675	0.002625
24.25	0.00875	0.000825	0.00635	0.00112	0.00615	0.00302	0.0085	0.003995
24.3	0.0032	0.000429	0.00715	0.001505	0.0075	0.00267	0.0055	0.00328
24.35	0.002365	0.002185	0.0038	0.00094	0.00555	0.00248	0.00825	0.00314
24.4	0.003465	0.00401	0.000765	0.002325	0.00685	0.001795	0.0077	0.004555
24.45	0.00515	0.001355	0.002435	0.00174	0.0055	0.00205	0.003515	0.001125
24.5	0.0036	0.00218	0.002865	0.002755	0.00301	0.00333	0.00472	0.000885
24.55	0.00176	0.002205	0.002295	0.00228	0.00395	0.003195	0.00485	0.001275
24.6	0.002295	0.002305	0.006	0.002135	0.0058	0.00128	0.004405	0.00068
24.65	0.002835	0.00237	0.0034	0.001625	0.00332	0.00334	0.00169	0.00263
24.7	0.00378	0.004285	0.004705	0.003095	0.00345	0.0019	0.00099	0.003775
24.75	0.004235	0.00585	0.00605	0.003325	0.000585	0.00182	0.002925	0.002305
24.8	0.00295	0.002575	0.00382	0.00332	0.006	0.002775	0.00595	0.00267
24.85	0.001395	0.00251	0.003695	0.003335	0.0011	0.00166	0.00525	0.00149
24.9	0.00399	0.00158	0.0059	0.00256	0.003635	0.00252	0.002985	0.00063
24.95	0.004155	0.00365	0.00346	0.001975	0.000945	0.00393	0.0021	0.00247
25	0.004895	0.00475	0.00285	0.002535	0.00515	0.004055	0.00142	0.0024
25.05	0.003095	0.00284	0.004085	0.002505	0.00215	0.00124	0.00285	0.003965
25.1	0.00745	0.00157	0.00446	0.00267	0.0078	0.004395	0.001875	0.00242
25.15	0.0056	0.002395	0.00346	0.00239	0.00985	0.0061	0.004235	0.00109
25.2	0.006	0.001205	0.00575	0.001985	0.004825	0.00375	0.004515	0.002255
25.25	0.003855	0.00162	0.00385	0.001185	0.00253	0.00342	0.004565	0.00065
25.3	0.004255	0.00122	0.0061	0.001235	0.00221	0.00625	0.00505	0.003405
25.35	0.00615	0.00305	0.003765	0.001685	0.00111	0.00339	0.00216	0.00321
25.4	0.003105	0.002995	0.001605	0.001975	0.000885	0.00236	0.00305	0.002765
25.45	0.002435	0.0017	0.001335	0.00095	0.0001145	0.00535	0.00222	0.000467
25.5	0.002455	0.001845	0.00243	0.0016	0.002665	0.004615	0.00257	0.00265
25.55	0.002225	0.00232	0.00429	0.00067	0.00555	0.003515	0.00136	0.002685
25.6	0.00232	0.00198	0.00555	0.00243	0.00282	0.000965	0.00248	0.00452
25.65	0.00362	0.003375	0.00615	0.00273	0.002475	0.00163	0.003295	0.0032
25.7	0.00293	0.00296	0.00815	0.00068	0.001235	0.00475	0.0069	0.003385
25.75	0.00221	0.00166	0.00645	0.00321	0.004155	0.004715	0.0053	0.004175
25.8	0.00256	0.002965	0.00575	0.0056	0.00505	0.00189	0.001735	0.00545
25.85	0.001385	0.003795	0.00655	0.00389	0.00499	0.003505	0.001295	0.00725
25.9	0.003545	0.00287	0.00695	0.00216	0.000875	0.00443	0.001445	0.00615
25.95	0.003045	0.00178	0.0102	0.004065	0.00417	0.004025	0.00251	0.004045
26	0.00775	0.00441	0.0217	0.00545	0.00484	0.00228	0.002995	0.00475
26.05	0.008	0.00417	0.0109	0.002035	0.004345	0.00069	0.002095	0.004635
26.1	0.002385	0.00021	0.002555	0.00119	0.00515	0.00118	0.00486	0.001365
26.15	0.00224	0.0036	0.002735	0.001425	0.003415	0.00128	0.00825	0.0031
26.2	0.003235	0.0029	0.004705	0.00213	0.002865	0.00236	0.002985	0.00465
26.25	0.003275	0.000378	0.0078	0.001905	0.003935	0.003165	0.00052	0.0025
26.3	0.001385	0.00151	0.004945	0.00111	0.00565	0.00288	0.001525	0.0004715
26.35	0.00177	0.000515	0.001415	0.000615	0.00805	0.002695	0.003785	0.00184
26.4	0.001175	0.00122	0.00865	0.000895	0.0068	0.00267	0.002195	0.004985
26.45	0.002325	0.000235	0.0102	0.00404	0.00303	0.002575	0.00234	0.003935
26.5	0.00357	0.001555	0.003705	0.00473	0.001085	0.002715	0.002475	0.000496
26.55	0.00321	0.003595	0.002665	0.00332	0.0061	0.003065	0.00369	0.00102
26.6	0.00515	0.003795	0.00515	0.002445	0.00625	0.00367	0.00427	0.0031
26.65	0.00575	0.002975	0.003745	0.00294	0.004865	0.003955	0.00265	0.004205
26.7	0.00377	0.00313	0.00379	0.002495	0.002495	0.003545	0.000376	0.0078
26.75	0.00126	0.00325	0.00399	0.003145	0.00065	0.00265	0.001925	0.00955
26.8	0.003645	0.003135	0.003015	0.003335	0.00194	0.0016	0.0013	0.0057
26.85	0.0058	0.003325	0.0056	0.00217	0.00178	0.003015	0.00304	0.00063
26.9	0.0064	0.00227	0.00292	0.000555	0.00625	0.00236	0.0058	0.00156
26.95	0.0052	0.001525	0.0052	0.001125	0.02385	0.0062	0.00575	0.00323
27	0.00715	0.00228	0.003985	0.00097	0.051	0.01475	0.00199	0.004415
27.05	0.00875	0.0018	0.004185	0.00271	0.02845	0.00705	0.0018	0.00458
27.1	0.00348	0.001895	0.00505	0.00397	0.00695	0.000775	0.004935	0.006
27.15	0.002475	0.00178	0.00231	0.002455	0.00401	0.000795	0.004275	0.0056
27.2	0.002625	0.002805	0.0055	0.003625	0.004885	0.001155	0.00179	0.00535
27.25	0.001825	0.002655	0.00645	0.00348	0.00263	0.00203	0.00269	0.002605
27.3	0.003765	0.00193	0.0061	0.00267	0.004975	0.000685	0.00685	0.00233
27.35	0.0041	0.00116	0.00158	0.002125	0.0073	0.00323	0.0052	0.00482
27.4	0.0029	0.00042	0.00755	0.001925	0.0056	0.004675	0.000595	0.004905
27.45	0.004365	0.002245	0.0052	0.00332	0.0053	0.003535	0.000565	0.00432
27.5	0.00158	0.00208	0.001585	0.004155	0.00348	0.001495	0.001965	0.00338
27.55	0.0019	0.00324	0.002765	0.00186	0.000975	0.0001565	0.00204	0.002485
27.6	0.00112	0.00266	0.002315	0.00191	0.00292	0.0002905	0.001835	0.002765
27.65	0.0054	0.00155	0.00327	0.002075	0.00402	0.00126	0.003365	0.003125
27.7	0.001865	0.00314	0.003385	0.00152	0.00463	0.00323	0.00231	0.00225
27.75	0.00555	0.003765	0.004975	0.00218	0.00388	0.003005	0.00415	0.00056
27.8	0.0065	0.003615	0.003805	0.00351	0.0072	0.00196	0.004105	0.00123
27.85	0.002675	0.003425	0.0097	0.00498	0.00535	0.00197	0.00186	0.00128
27.9	0.0039	0.001995	0.0089	0.004555	0.004095	0.003025	0.00389	0.00284
27.95	9.75e-05	0.001415	0.003685	0.00268	0.00364	0.00335	0.03545	0.0106
28	0.00565	0.00186	0.00056	0.002375	0.001885	0.00198	0.078	0.0215
28.05	0.00795	0.00227	0.002345	0.00202	0.002285	0.0059	0.04485	0.01385
28.1	0.00615	0.002065	0.00655	0.00099	0.0051	0.0072	0.00498	0.004275
28.15	0.00369	0.0061	0.00645	0.003965	0.004545	0.00368	0.00164	0.00094
28.2	0.00645	0.003995	0.00297	0.00374	0.004755	0.0025	0.00595	0.00483
28.25	0.00805	0.00159	0.00265	0.00116	0.004235	0.002015	0.00635	0.00505
28.3	0.0063	0.00247	0.0029	0.00349	0.00253	0.0003495	0.00343	0.00229
28.35	0.0055	0.00294	0.0032	0.002615	0.002325	0.00234	0.002765	0.00304
28.4	0.00535	0.001355	0.000331	0.000695	0.003235	0.004305	0.00605	0.00241
28.45	0.002155	0.00401	0.000575	0.001115	0.003205	0.00441	0.0051	0.002
28.5	0.001995	0.002995	0.003075	0.000795	0.002	0.003235	0.0021	0.004075
28.55	0.0056	0.000284	0.003475	0.001215	0.004125	0.002	0.002905	0.00371
28.6	0.004715	0.00218	0.00565	0.002855	0.00318	0.00263	0.0053	0.004905
28.65	0.00355	0.00192	0.0079	0.00464	0.00585	0.003075	0.00545	0.0016
28.7	0.00465	0.00075	0.00865	0.00397	0.004245	0.00307	0.00269	0.002525
28.75	0.001105	0.001725	0.00855	0.00242	0.002115	0.004325	0.00393	0.00091
28.8	0.00174	0.00053	0.004355	0.002	0.003275	0.003555	0.004325	0.001605
28.85	0.001665	0.002595	0.00181	0.001565	0.0071	0.00257	0.00144	0.002255
28.9	0.00268	0.00255	0.003015	0.00089	0.00655	0.000715	0.001745	0.00121
28.95	0.00585	0.004245	0.004125	0.00078	0.0038	0.001235	0.001255	0.003015
29	0.0064	0.002425	0.004345	0.00099	0.00332	0.000363	0.002135	0.00299
29.05	0.006	0.002565	0.00329	0.00178	0.0061	0.000311	0.003995	0.000975
29.1	0.0053	0.0035	0.004545	0.00257	0.0069	0.0015	0.001225	0.001385
29.15	0.00725	0.00184	0.00665	0.00185	0.00555	0.002445	0.000645	0.00215
29.2	0.00875	0.00136	0.00525	0.00119	0.00195	0.00182	0.001775	0.003735
29.25	0.002235	0.00224	0.003165	0.0002435	0.0082	0.000183	0.00043	0.00495
29.3	0.003485	0.001965	0.00335	0.001715	0.0063	0.00138	0.00295	0.00555
29.35	0.003535	0.0024	0.00234	0.00393	0.00312	0.00246	0.001265	0.00525
29.4	0.00414	0.00061	0.00242	0.00219	0.002815	0.00454	0.002095	0.004355
29.45	0.001475	0.003665	0.00266	0.00103	0.00078	0.00535	0.00246	0.003765
29.5	0.00185	0.004015	0.00379	0.00181	0.001875	0.00355	0.002895	0.004375
29.55	0.0004165	0.00157	0.003205	0.0012	0.001915	0.0034	0.00428	0.00179
29.6	0.00224	0.00125	0.000725	0.00283	0.001705	0.00261	0.00487	0.00322
29.65	0.00535	0.00288	0.00397	0.00278	0.00122	0.000985	0.0065	0.00525
29.7	0.003285	0.00462	0.00363	0.000935	0.0036	0.001305	0.0064	0.00595
29.75	0.000745	0.004295	0.00262	0.002835	0.004045	0.002635	0.004285	0.004725
29.8	0.003965	0.004135	0.00461	0.00209	0.002725	0.00364	0.00275	0.000483
29.85	0.004655	0.002865	0.0077	0.00292	0.0024	0.00219	0.002415	0.003035
29.9	0.004105	0.00167	0.0056	0.003075	0.00483	0.00061	0.00373	0.003485
29.95	0.00535	0.00185	0.00172	0.002015	0.00975	0.001435	0.00367	0.004715
30	0.00228	0.00491	0.00328	0.002165	0.0096	0.001545	0.00464	0.002145
30.05	0.002895	0.0058	0.00391	0.00186	0.00355	0.00071	0.00365	0.00055
30.1	0.002055	0.004355	0.00381	0.000555	0.00296	0.000595	0.00187	0.000476
30.15	0.001	0.003825	0.00341	0.002585	0.002875	0.001425	0.003005	0.0004465
30.2	0.001315	0.00417	0.001805	0.001695	0.001505	0.002175	0.00435	0.001375
30.25	0.000915	0.003035	0.00098	0.002335	0.00595	0.001675	0.002065	0.0051
30.3	0.00225	0.002285	0.002955	0.00258	0.00605	0.003745	0.001835	0.00765
30.35	0.00255	0.00131	0.00555	0.00055	0.0078	0.004435	0.00515	0.00575
30.4	0.003695	0.002655	0.004575	0.003105	0.00565	0.001835	0.00453	0.002985
30.45	0.00327	0.00277	0.00485	0.00197	0.0003875	0.00107	0.00269	0.00086
30.5	0.00392	0.001525	0.0063	0.00165	0.001195	0.00102	0.00142	0.004325
30.55	0.003315	0.00388	0.003725	0.001105	0.000935	0.002795	0.0018	0.004775
30.6	0.0051	0.00545	0.00241	0.00102	0.003315	0.003995	0.002	0.002845
30.65	0.004845	0.0055	0.001995	0.00229	0.004145	0.001385	0.001615	0.00378
30.7	0.003135	0.002385	0.00428	0.002955	0.00097	0.003175	0.001195	0.004095
30.75	0.003515	0.000214	0.00434	0.00309	0.00145	0.001275	0.001235	0.00157
30.8	0.0009	0.0011	0.00152	0.001325	0.00359	0.003585	0.000241	0.00333
30.85	0.003065	0.00126	0.002555	0.00166	0.00378	0.00345	0.00211	0.001445
30.9	0.00515	0.000555	0.003185	0.00226	0.00076	0.000825	0.000505	0.002355
30.95	0.0083	0.002155	0.004215	0.001655	0.000635	0.00226	0.0058	0.003465
31	0.00775	0.00305	0.00367	0.00252	0.001835	0.0028	0.0067	0.00414
31.05	0.0056	0.002725	0.00488	0.00321	0.004095	0.002115	0.00285	0.004185
31.1	0.00427	0.002695	0.002235	0.00157	0.004605	0.00179	0.000815	0.002925
31.15	0.003115	0.001025	0.004635	0.00286	0.004495	0.003315	0.002705	0.001405
31.2	0.004795	0.001975	0.00535	0.003155	0.00451	0.001825	0.0054	0.00158
31.25	0.00655	0.00272	0.003225	0.001905	0.0063	0.00121	0.004215	0.00184
31.3	0.0065	0.002235	0.00172	0.003575	0.003745	0.001995	0.003035	0.00384
31.35	0.003405	0.004325	0.00715	0.00281	0.001785	0.002555	0.001765	0.002805
31.4	0.001275	0.00434	0.00498	0.001005	0.001475	0.00353	0.0055	0.003125
31.45	0.00053	0.00394	0.00142	0.00334	0.003155	0.003175	0.0061	0.00625
31.5	0.00295	0.0032	0.0003715	0.0014	0.00825	0.00121	0.002995	0.004885
31.55	0.00355	0.002885	0.00317	0.00219	0.0082	0.000575	0.00141	0.00251
31.6	0.001555	0.00515	0.002715	0.002265	0.0065	0.001485	0.00123	0.001915
31.65	0.004155	0.0057	0.00381	0.00108	0.001825	0.000362	0.00213	0.002085
31.7	0.00221	0.003635	0.00505	0.001595	0.00235	0.002795	0.003775	0.002495
31.75	0.00197	0.003845	0.00218	0.00234	0.00565	0.002215	0.00387	0.002665
31.8	0.001805	0.00228	0.001615	0.002055	0.00585	0.0014	0.001345	0.001905
31.85	0.00425	0.00058	0.002205	0.00139	0.00625	0.001505	0.003975	0.001425
31.9	0.00469	0.00136	0.001635	0.00161	0.00325	0.00144	0.002965	0.00072
31.95	0.00499	0.00214	0.00351	0.00256	0.000755	0.001585	0.00291	0.002625
