# Supplementary material for: Two-tone distortion in reticular lamina vibration of the living cochlea
Source: Commun Biol. 2020 Jan 21;3:35. doi: 10.1038/s42003-020-0762-2 (PMC6972885; doi:10.1038/s42003-020-0762-2)
Supplement: Supplementary file 3 — Supplementary Data 3 [file 42003_2020_762_MOESM3_ESM.xlsx]

## Sheet: Sheet1
	Fig.3a				Fig.3b				Fig.3c				Fig.3d						Fig.3e f1				Fig.3e f2				Fig.3f f1				Fig.3f f2				Fig.3g f1				Fig.3g f2				Fig.3h f1				Fig.3h f2
Frequency (kHz)	Displacement (nm)	Displacement (nm)	Displacement (nm)	Displacement (nm)	Displacement (nm)	Displacement (nm)	Displacement (nm)	Displacement (nm)	Phase (rad)				Phase (rad)					Frequency f1 (kHz)	Displacement (nm)				Displacement (nm)				Displacement (nm)				Displacement (nm)				Phase (rad)				Phase (rad)				Phase (rad)				Phase (rad)
	40dB	50dB	60dB	70dB	40dB	50dB	60dB	70dB	40dB	50dB	60dB	70dB	40dB	50dB	60dB	70dB			40dB	50dB	60dB	70dB	40dB	50dB	60dB	70dB	40dB	50dB	60dB	70dB	40dB	50dB	60dB	70dB	40dB	50dB	60dB	70dB	40dB	50dB	60dB	70dB	40dB	50dB	60dB	70dB	40dB	50dB	60dB
23.5	0.1365	0.3075	0.51	0.468	0.0185	0.043	0.1145	0.199	6.43	6.51	6.55	6.6	6.45	6.66	6.91	7.07		23.8	3.135	4.3	5.5	4.815	0.383	0.411	0.4585	0.3295	0.565	1.235	2.16	3.505	0.09	0.1715	0.2635	0.391	-0.65	-0.44	-0.37	-0.38	1.69	2	2.11	2.06	-0.25	-0.09	0.08	0.23	2.17	2.39	2.6
23	0.1345	0.383	0.535	0.535	0.01335	0.05	0.1155	0.2215	7.6	7.55	7.45	7.44	7.5	7.61	7.79	7.93		23.5	3.115	4.915	5.8	5.5	0.3875	0.456	0.4305	0.332	0.565	1.285	2.24	3.74	0.085	0.172	0.26	0.3995	-0.14	0.05	0.06	0.07	1.7	2.01	2.1	2.12	0.23	0.36	0.48	0.6	2.14	2.41	2.67
22.5	0.1415	0.3875	0.62	0.62	0.01805	0.059	0.117	0.214	8.43	8.41	8.23	8.14	8.83	8.62	8.58	8.61		23.3	3.34	4.85	6.4	6.2	0.432	0.453	0.4595	0.3215	0.575	1.305	2.315	3.93	0.094	0.1725	0.268	0.398	0.31	0.41	0.45	0.46	1.7	1.96	2.08	2.14	0.671	0.763	0.851	0.945	2.11	2.31	2.61
22	0.1215	0.433	0.645	0.635	0.0101	0.0471	0.106	0.2045	9.438	9.228	8.968	8.878	10.378	9.548	9.428	9.228		23	3.45	5.45	6.8	6.45	0.441	0.474	0.4105	0.266	0.58	1.34	2.41	4.055	0.0935	0.1815	0.2795	0.388	0.753	0.793	0.8029	0.8274	1.73	1.93	2.11	2.18	1.084	1.141	1.201	1.265	2.15	2.36	2.63
21.5	0.131	0.422	0.68	0.685	0.001075	0.042	0.102	0.191	10.666	10.046	9.686	9.536	9.396	10.466	10.186	9.896		22.8	3.53	5.85	7.2	7.05	0.414	0.51	0.394	0.231	0.58	1.34	2.45	4.215	0.091	0.183	0.281	0.38	1.203	1.155	1.155	1.169	1.72	1.91	2.1	2.29	1.493	1.513	1.533	1.573	2.13	2.38	2.61
21	0.111	0.434	0.755	0.8	0.00635	0.03485	0.102	0.1885	11.586	10.886	10.386	10.186	11.286	11.086	10.886	10.486		22.5	3.46	5.95	7.6	7.7	0.476	0.545	0.426	0.2455	0.535	1.28	2.39	4.19	0.098	0.198	0.292	0.397	1.613	1.523	1.513	1.513	1.72	1.88	2.12	2.32	1.883	1.873	1.863	1.883	2.15	2.36	2.6
20.5	0.094	0.4685	0.9	1.02	0.00655	0.0221	0.0935	0.2015	12.546	11.846	11.146	10.746		12.246	11.646	11.146		22.3	3.07	5.7	8.05	8.55	0.515	0.66	0.55	0.29	0.4475	1.1	2.205	4.085	0.098	0.2175	0.335	0.455	2.073	1.923	1.863	1.833	1.68	1.85	2.08	2.42	2.273	2.233	2.193	2.173	2.05	2.32	2.58
20	0.058	0.4455	0.965	1.21	0.00715	0.0234	0.0865	0.2015	13.62	12.62	11.92	11.42		13.02	12.22	11.62		22	2.82	5.6	8.05	9.45	0.545	0.79	0.62	0.347	0.4015	1.01	2.05	4.09	0.104	0.2455	0.3515	0.505	2.5	2.29	2.18	2.13	1.69	1.84	2.09	2.48	2.63	2.56	2.47	2.44	2.06	2.28	2.54
19.5	0.0441	0.349	1.11	1.55	0.002745	0.02655	0.0785	0.196	14.58	13.58	12.58	11.98		14.18	12.88	12.28		21.8	2.275	4.815	8	9.85	0.63	1	0.915	0.469	0.302	0.825	1.75	3.54	0.1055	0.265	0.4255	0.58	2.91	2.67	2.49	2.39	1.66	1.81	2.01	2.39	2.96	2.9	2.77	2.71	2.05	2.26	2.49
19	0.02575	0.269	1.14	1.725	0.003695	0.01295	0.057	0.186	15.4	14.4	13.3	12.6		15.1	13.6	12.8		21.5	1.89	4.285	7.85	10.1	0.675	1.145	1.11	0.55	0.244	0.715	1.62	3.42	0.113	0.2815	0.468	0.645	3.26	2.99	2.78	2.66	1.63	1.73	1.97	2.38	3.31	3.2	3.04	2.96	1.94	2.22	2.44
18.5	0.03995	0.186	1.15	1.73	0.0051	0.0168	0.0595	0.173	16.62	15.12	13.92	13.22		14.92	14.02	13.42		21.3	1.7	4	8.15	10.55	0.64	1.16	1.21	0.482	0.238	0.67	1.6	3.435	0.1125	0.279	0.48	0.645	3.62	3.29	3.1	2.98	1.6	1.7	1.97	2.35	3.59	3.49	3.32	3.24	2.04	2.18	2.41
18	0.0255	0.079	1.06	1.85	0.002525	0.0222	0.03825	0.138	18.26	16.06	14.66	13.96			14.76	14.16		21	1.405	3.59	7.8	10.9	0.65	1.285	1.49	0.585	0.193	0.565	1.445	3.26	0.103	0.2945	0.515	0.7	4.02	3.6	3.4	3.3	1.66	1.65	1.93	2.31	3.91	3.83	3.64	3.54	2.03	2.14	2.4
17.5	0.02475	0.02415	0.985	2	0.00975	0.002345	0.0306	0.14		15.5	15.4	14.6			15.9	14.9		20.8	1.18	3.325	7.4	11.3	0.65	1.375	1.71	0.705	0.167	0.51	1.34	3.14	0.1065	0.3065	0.57	0.75	4.34	3.95	3.75	3.62	1.63	1.64	1.87	2.29	4.26	4.13	3.95	3.84	2.03	2.09	2.33
17	0.00705	0.0675	0.91	2.085	0.00685	0.0085	0.0229	0.124		15.7	16.1	15.3			16	15.5		20.5	1	2.98	7	11.15	0.68	1.515	2.035	0.84	0.1325	0.4325	1.2	2.935	0.1135	0.3165	0.605	0.815	4.64	4.29	4.1	3.94	1.67	1.59	1.82	2.24	4.44	4.45	4.24	4.12	2.03	2.06	2.28
16.5	0.03415	0.068	0.7	2.22	0.00955	0.0143	0.0146	0.1005		16.32	16.72	16.12			17.62	16.12		20.3	0.7	2.28	5.95	10.75	0.645	1.57	2.525	1.38	0.108	0.3325	0.99	2.555	0.1075	0.3215	0.67	0.98	4.91	4.56	4.43	4.26	1.69	1.56	1.79	2.13	4.77	4.65	4.52	4.4	2	2.03	2.22
16	0.0125	0.0725	0.515	2.155	0.0073	0.004565	0.0099	0.04975		16.6	17.1	16.8			19.8	16.6		20	0.57	1.835	4.855	10	0.655	1.59	2.84	2.005	0.0795	0.2795	0.805	2.165	0.1155	0.322	0.71	1.12	4.95	4.81	4.67	4.55	1.61	1.57	1.76	1.98	4.91	4.86	4.72	4.62	2.01	1.99	2.2
15.5	0.02905	0.057	0.366	1.745	0.00765	0.00935	0.01285	0.02675		16.74	17.34	17.14			18.94	17.54		19.8	0.486	1.6	4.395	8.85	0.62	1.595	3.07	2.445	0.0715	0.2385	0.74	1.965	0.1185	0.322	0.75	1.22	4.92	4.92	4.82	4.72	1.59	1.53	1.75	1.94	5.02	4.92	4.82	4.82	1.92	2.02	2.2
15	0.00665	0.068	0.409	1.6	0.0083	0.01	0.0144	0.0094		17.76	17.46	17.46						19.5	0.555	1.575	4.16	8.65	0.68	1.6	3.11	2.915	0.0765	0.2425	0.68	1.855	0.11	0.314	0.76	1.25	5.13	5.23	5.03	4.93	1.63	1.52	1.73	1.96	4.93	5.13	5.03	5.03	2	2.02	2.18
14.5	0.02395	0.127	0.53	1.915	0.00625	0.0039	0.0099	0.02555		18.86	18.26	17.96						19.3	0.625	1.695	4.32	9.55	0.665	1.64	3.195	3.04	0.085	0.2325	0.685	1.805	0.1165	0.3255	0.755	1.215	5.43	5.43	5.33	5.23	1.62	1.5	1.67	1.93	5.23	5.33	5.23	5.23	1.98	2.02	2.17
14	0.0115	0.1	0.525	1.94	0.01215	0.0069	0.0119	0.02925		19.22	18.82	18.52						19	0.605	1.79	3.965	9.6	0.62	1.76	2.99	3.09	0.0815	0.2375	0.685	1.79	0.108	0.3235	0.75	1.205	5.81	5.81	5.51	5.41	1.57	1.55	1.68	1.91	5.61	5.61	5.51	5.41	1.97	2	2.17
13.5	0.04485	0.0965	0.51	1.695	0.0054	0.0105	0.01725	0.01655		20.1	19.4	18.9						18.8	0.515	1.545	3.745	8.25	0.63	1.775	3.22	3.33	0.067	0.2035	0.63	1.675	0.1075	0.3135	0.775	1.295	6.1	6.1	5.7	5.6	1.59	1.6	1.69	1.88	6	5.8	5.7	5.6	1.93	2	2.15
13	0.0083	0.062	0.489	1.745	0.0084	0.001915	0.0128	0.03155		20.8	19.9	19.4						18.5	0.4165	1.325	3.52	8.15	0.63	1.655	3.195	3.44	0.0655	0.187	0.59	1.645	0.115	0.32	0.785	1.31	6.35	6.25	5.95	5.85	1.64	1.54	1.69	1.82	6.05	6.05	5.95	5.75	1.92	2	2.17
12.5	0.0235	0.043	0.4635	1.81	0.00335	0.0058	0.009	0.0342		21.28	20.38	19.88						18.3	0.404	1.245	3.34	8	0.725	1.665	3.215	3.47	0.051	0.172	0.56	1.63	0.11	0.3275	0.78	1.35	6.39	6.29	6.09	5.99	1.59	1.51	1.67	1.83	6.29	6.19	6.09	5.99	1.94	1.99	2.16
12	0.0152	0.03785	0.375	1.505	0.01055	0.0059	0.0125	0.01295		21.88	20.88	19.98						18	0.3455	1.015	2.825	6.9	0.64	1.61	3.185	3.915	0.043	0.1555	0.4905	1.44	0.111	0.3275	0.795	1.42	6.49	6.39	6.19	6.09	1.59	1.59	1.71	1.87	6.19	6.19	6.19	6.09	1.99	1.99	2.16
11.5	0.02275	0.04515	0.367	1.56	0.0102	0.0158	0.0058	0.0151		22.16	21.26	20.36						17.8	0.3085	1	2.715	6.9	0.63	1.66	3.175	4.02	0.04835	0.149	0.4695	1.41	0.1195	0.323	0.795	1.43	6.48	6.38	6.28	6.18	1.6	1.61	1.67	1.86	6.38	6.28	6.28	6.18	2.03	2	2.16
11	0.02185	0.014	0.3515	1.63	0.0127	0.00375	0.0056	0.0121		22.9	21.8	20.7						17.5	0.295	1.005	2.89	6.85	0.62	1.655	3.345	4.175	0.04285	0.1415	0.4555	1.365	0.112	0.328	0.785	1.435	6.5	6.5	6.4	6.3	1.61	1.61	1.66	1.86	6.3	6.4	6.3	6.3	2	1.98	2.14
10.5	0.017	0.0463	0.331	1.565	0.004505	0.00765	0.0089	0.0154		23.1	22.2	21.3						17.3	0.3285	1.135	3	6.75	0.62	1.745	3.4	3.94	0.0525	0.154	0.4585	1.35	0.1105	0.3165	0.78	1.44	6.6	6.7	6.5	6.5	1.62	1.62	1.66	1.8	6.5	6.5	6.5	6.4	1.95	1.98	2.14
10	0.0272	0.00125	0.3565	1.685	0.004295	0.00985	0.01585	0.0235		22.7	22.7	22						17	0.3615	1.285	3.43	7.4	0.59	1.7	3.49	3.565	0.062	0.167	0.515	1.455	0.112	0.311	0.77	1.34	6.9	6.9	6.8	6.8	1.5	1.61	1.7	1.8	6.7	6.7	6.7	6.6	1.99	1.99	2.15
9.5	0.04725	0.0383	0.2785	1.645	0.00247	0.01915	0.00082	0.0159		24	23.3	22.4						16.8	0.365	1.41	3.465	7.5	0.595	1.825	3.565	3.62	0.056	0.1515	0.5	1.45	0.1095	0.325	0.77	1.36	7.1	7	7	6.9	1.55	1.57	1.71	1.78	6.9	6.9	6.8	6.8	2	1.97	2.16
9	0.02755	0.00885	0.274	1.78	0.01305	0.01525	0.00625	0.0151		24.9	23.4	22.7						16.5	0.456	1.455	3.72	8.1	0.64	1.67	3.475	3.31	0.0715	0.1705	0.525	1.535	0.1185	0.318	0.77	1.3	7.2	7	7	7	1.62	1.56	1.67	1.74	7	7	6.9	6.8	1.94	1.97	2.14
8.5	0.0437	0.0378	0.2485	1.78	0.002645	0.0162	0.00545	0.01365			23.8	23						16.3	0.52	1.495	3.805	8.35	0.63	1.675	3.44	3.265	0.063	0.186	0.535	1.625	0.1105	0.312	0.77	1.35	7.4	7.2	7.2	7.1	1.64	1.58	1.66	1.77	6.9	7	7	6.9	1.96	1.97	2.13
8	0.01765	0.066	0.1185	1.31	0.0179	0.01045	0.0176	0.00945			25.1	23.2						16	0.419	1.255	3.14	6.5	0.635	1.655	3.495	3.66	0.04985	0.149	0.445	1.325	0.1095	0.317	0.79	1.43	7.5	7.3	7.3	7.2	1.56	1.58	1.66	1.79	7.3	7.2	7.1	7	1.93	1.93	2.13
7.5	0.0505	0.02015	0.153	1.255	0.0206	0.01245	0.00975	0.0104			24.3	23.6						15.8	0.387	1.325	2.985	7	0.61	1.79	3.305	3.705	0.0497	0.1385	0.4585	1.36	0.1155	0.308	0.805	1.43	7.7	7.4	7.4	7.3	1.55	1.54	1.65	1.76	7.2	7	7.1	7	2	1.98	2.12
7	0.02775	0.0199	0.1995	1.575	0.004865	0.0093	0.00635	0.0138			24.8	24.1						15.5	0.3845	1.385	3.49	8.5	0.615	1.725	3.365	3.495	0.051	0.153	0.51	1.545	0.114	0.298	0.79	1.37	7.9	7.6	7.5	7.5	1.56	1.56	1.63	1.69	7.2	7.4	7.3	7.2	1.89	1.99	2.14
6.5	0.04055	0.0055	0.1695	1.675	0.012	0.0151	0.0221	0.02545			25.2	24.5						15.3	0.32	1.465	3.775	9.2	0.615	1.825	3.345	3.33	0.0444	0.1615	0.555	1.665	0.1115	0.3105	0.8	1.325	7.9	7.8	7.7	7.7	1.57	1.55	1.65	1.76	7.5	7.5	7.4	7.3	1.97	1.98	2.12
6	0.00925	0.02745	0.234	2.33	0.0066	0.0052	0.0203	0.0344			25.8	24.9						15	0.451	1.71	4.63	12.25	0.65	1.74	3.22	3.065	0.0665	0.2075	0.67	2.015	0.1125	0.3075	0.76	1.21	7.9	8	7.9	7.9	1.57	1.58	1.65	1.84	7.5	7.7	7.7	7.6	1.92	1.99	2.13
5.5	0.04965	0.051	0.192	2.07	0.01375	0.0244	0.01875	0.0401			26	25.1						14.8	0.51	1.765	4.525	12.05	0.635	1.76	3.205	3.215	0.0685	0.2145	0.64	1.91	0.113	0.3095	0.755	1.225	7.8	8	8	7.9	1.56	1.56	1.63	1.78	7.6	7.6	7.7	7.6	1.9	2.01	2.14
5	0.01095	0.02485	0.1495	1.93	0.02485	0.0101	0.00129	0.0286			26.1	25.4						14.5	0.63	1.86	4.61	12.45	0.665	1.735	3.185	3.315	0.075	0.208	0.655	1.96	0.1165	0.309	0.765	1.245	8.1	8.1	8.2	8.1	1.6	1.58	1.63	1.81	7.8	7.9	7.8	7.7	1.98	1.97	2.14
4.5	0.01755	0.02215	0.134	1.22	0.01195	0.01055	0.01785	0.04095			26.3	25.7						14.3	0.555	1.715	4.32	10.7	0.68	1.755	3.435	3.61	0.0605	0.1965	0.575	1.72	0.114	0.3215	0.77	1.31	8.2	8.1	8.2	8.1	1.62	1.58	1.63	1.81	8.1	7.9	7.9	7.8	1.94	1.97	2.15
4	0.06	0.0283	0.061	0.535	0.0142	0.0143	0.01865	0.0251				25.7						14	0.405	1.385	3.4	8.1	0.645	1.745	3.415	3.895	0.0461	0.1555	0.4685	1.395	0.126	0.3175	0.795	1.42	8.3	8.2	8.2	8	1.65	1.58	1.61	1.82	7.9	7.9	7.8	7.8	1.93	1.98	2.15
[truncated: 1 more columns]
