# Supplementary material for: Two-tone distortion in reticular lamina vibration of the living cochlea
Source: Commun Biol. 2020 Jan 21;3:35. doi: 10.1038/s42003-020-0762-2 (PMC6972885; doi:10.1038/s42003-020-0762-2)
Supplement: Supplementary file 4 — Supplementary Data 4 [file 42003_2020_762_MOESM4_ESM.xlsx]

## Sheet: Sheet1
Fig.4	Fig.4a	2f1-f2	Displacement (nm)			Fig.4b	f1	Displacement (nm)			Fig.4c	f2	Displacement (nm)
	Sound level (dB SPL)	BM mean	BM SE	RL mean	RL SE		BM mean	BM SE	RL mean	RL SE		BM mean	BM SE	RL mean	RL SE
	40	0.013732	0.00535971	0.11184	0.0565711		0.229769	0.0579831	1.39869	0.234648		0.304761	0.15293	2.0787	0.790816
	50	0.028174	0.0157426	0.59674	0.409471		0.518106	0.119007	3.69634	1.0834		0.693646	0.312308	4.02453	1.35387
	60	0.0614	0.0261247	0.9684	0.532865		1.08611	0.241912	5.04911	1.30216		1.35249	0.583657	4.41019	1.66191
	70	0.12456	0.047641	1.2754	0.570959		2.113	0.499222	6.19928	1.44797		2.20788	1.01229	4.12351	1.78596
